# Supplementary material for: Transcriptomic signatures of brain regional vulnerability to Parkinson’s disease
Source: Commun Biol. 2020 Mar 5;3:101. doi: 10.1038/s42003-020-0804-9 (PMC7058608; doi:10.1038/s42003-020-0804-9)
Supplement: Supplementary file 2 — Supplementary Data 1 [file 42003_2020_804_MOESM2_ESM.xlsx]

## Sheet: Sheet1
Gene symbol	Entrez ID	Correlation with Braak r	P-value of correlation with Braak r (BH-corrected)	Fold-change between R1 and R6	P-value of fold-change between R1 and R6 (BH-corrected)
IRX2	153572	-0.89	9.73e-05	-6.17	0.000391
IRX5	10265	-0.88	0.000121	-4.71	0.000562
STON1	11037	-0.87	9.23e-05	-4.71	0.000434
RSPO4	343637	-0.87	8.62e-05	-4.21	0.000445
C5orf38	153571	-0.87	0.000154	-4.51	0.000396
IRX3	79191	-0.87	0.000109	-4.85	0.000256
DAO	1610	-0.87	0.000318	-7.21	0.00074
GPRIN2	9721	-0.87	0.000109	-4.46	0.000558
CRNDE	643911	-0.86	0.000132	-5.64	0.00033
HOXB2	3212	-0.85	0.000368	-6.6	0.00021
HOXA2	3199	-0.85	0.000131	-5.48	0.000112
RP11-392A22.2	730091	-0.85	0.000343	-2.92	0.000727
PIRT	644139	-0.85	0.000125	-5.23	0.000908
PFKFB3	5209	-0.85	0.000523	-2.42	0.00183
ACHE	43	-0.85	0.000156	-2	0.000112
UBA3	9039	-0.84	0.000705	-1.37	0.000353
HOXA3	3200	-0.84	0.000134	-5.49	0.000386
STK33	65975	-0.84	0.000153	-2.46	0.00072
LIMK2	3985	-0.84	0.000134	-2	0.00195
RAB2B	84932	-0.84	0.000243	-1.38	0.000894
ARHGAP12	94134	-0.83	0.000801	-1.88	0.00167
PBX3	5090	-0.83	0.000141	-2.48	0.000299
HOXB3	3213	-0.83	0.000132	-5.28	0.000112
RP11-834C11.4	400043	-0.83	0.000109	-4.52	0.00133
ZBED1	9189	-0.83	0.000153	-1.63	0.00157
CSDAP1	8531	-0.83	0.000213	-1.92	0.000558
HOXA4	3201	-0.83	0.000275	-6.33	0.00033
S100A10	6281	-0.83	0.000175	-3.51	0.000742
VSTM2B	342865	-0.83	0.000318	-3.32	0.00137
AC007510.1	388336	-0.83	0.000163	-3.12	0.00109
NUPR1	26471	-0.83	0.000246	-2.73	0.00242
GLRA1	2741	-0.83	0.000343	-3.46	0.00157
RBMS3	27303	-0.83	0.000497	-1.94	0.000685
MFNG	4242	-0.82	9.18e-05	-2.16	0.00234
ZNF646	9726	-0.82	0.000214	-2.95	0.00174
SLC9A3R2	9351	-0.82	0.000176	-1.64	0.0024
ABHD3	171586	-0.82	0.000384	-2	0.00193
RHOQ	23433	-0.82	0.00054	-1.85	0.00107
VASP	7408	-0.82	0.000233	-1.89	0.000653
SERPINB6	5269	-0.82	0.000173	-1.78	0.00248
KLHDC8A	55220	-0.82	0.000213	-2.4	0.000389
C10orf105	414152	-0.81	0.000698	-4.25	0.0027
ANUBL1	93550	-0.81	0.000584	-1.87	0.000388
KCNJ16	3773	-0.81	0.000426	-2.85	0.00124
KLHL13	90293	-0.81	0.00048	-2.48	0.00208
WWTR1	25937	-0.81	0.000214	-2.38	0.00166
RFX5	5993	-0.81	0.000374	-2	0.00265
ITGB1	3688	-0.81	0.000119	-1.7	0.000749
STAT1	6772	-0.81	0.000537	-1.56	0.00285
BTN3A2	11118	-0.81	0.000151	-1.6	0.00279
HOXD3	3232	-0.81	0.000321	-5.99	0.00046
FAM70A	55026	-0.81	0.000155	-4.04	0.000468
MRVI1	10335	-0.81	0.000272	-2.02	0.00204
AC004409.1	347475	-0.81	0.000602	-2.18	0.00111
TPT1	7178	-0.81	0.000642	-1.65	0.00187
ATBF1	463	-0.81	0.000447	-2.34	0.00176
RAB21	23011	-0.81	0.00199	-1.48	0.00249
HOXA5	3202	-0.81	9.23e-05	-5.01	0.000112
WNT11	7481	-0.81	0.000125	-3.46	0.000202
UEVLD	55293	-0.8	0.00025	-1.34	0.000305
NTN1	9423	-0.8	0.000155	-3.1	0.00129
CD55	1604	-0.8	0.00011	-1.88	0.000598
CPXM2	119587	-0.8	9.18e-05	-3.91	0.000448
IL13RA1	3597	-0.8	9.18e-05	-1.76	0.000731
GBP4	115361	-0.8	0.000128	-1.75	0.00164
TNS1	7145	-0.8	0.000205	-2.33	0.00106
C19orf46	163183	-0.8	0.000177	-2.97	0.000312
SAMD11	148398	-0.8	0.000339	-3.53	0.000896
SEPT10	151011	-0.8	0.000109	-2.47	0.000381
PDPN	10630	-0.8	0.000217	-2.22	0.00105
FAM89A	375061	-0.8	0.000129	-1.8	0.00196
RCAN3	11123	-0.79	0.00033	-2.47	0.00151
TIMP2	7077	-0.79	0.000342	-1.88	0.00233
PDZD8	118987	-0.79	0.00109	-1.34	0.00215
FCGRT	2217	-0.79	0.000109	-1.71	0.00161
DDX58	23586	-0.79	0.000552	-1.39	0.000386
SERPINH1	871	-0.79	0.000601	-2.02	0.00232
KIAA1024	23251	-0.79	0.000806	-1.95	0.00105
SNX29	92017	-0.79	0.000457	-1.48	0.0016
TNFRSF12A	51330	-0.79	0.00211	-2.92	0.00152
SLC27A6	28965	-0.79	0.000119	-3.6	0.000745
HOXA7	3204	-0.79	0.000119	-5.31	0.000197
PPP1R3D	5509	-0.79	0.000538	-1.47	0.00233
ACLY	47	-0.79	0.000213	-1.79	0.0015
SCN7A	6332	-0.79	0.000384	-2.91	0.000673
CMTM3	123920	-0.79	0.00011	-1.78	0.00282
LHX1	3975	-0.79	0.000618	-2	0.000976
ENTPD5	957	-0.79	0.000257	-1.39	0.000395
IFI27L2	83982	-0.79	0.000217	-1.41	0.00123
EHD1	10938	-0.79	0.000385	-1.41	0.00264
MARCH3	115123	-0.78	0.000271	-2.52	0.000673
NPC2	10577	-0.78	0.000184	-1.61	0.00226
GFAP	2670	-0.78	0.000403	-2.76	0.00162
HADHB	3032	-0.78	0.000166	-1.56	0.00271
BROX	148362	-0.78	0.00055	-1.35	0.000987
FAM111A	63901	-0.78	0.000447	-2.03	0.00033
XAF1	54739	-0.78	0.000128	-1.89	0.00259
ACVR1	90	-0.78	0.000985	-1.36	0.00158
PHACTR2	9749	-0.78	0.000472	-1.8	0.00113
KANK4	163782	-0.78	9.18e-05	-4.27	0.000386
SCARB2	950	-0.78	0.000437	-1.44	0.00165
RNF152	220441	-0.78	0.000924	-2.14	0.00212
GMPR	2766	-0.78	0.000604	-2.51	0.00185
PARD3B	117583	-0.78	0.000656	-2.36	0.00294
IPW	3653	-0.78	0.00238	-1.48	0.00241
ABCG2	9429	-0.78	0.000109	-1.63	0.00212
C20orf82	140862	-0.78	0.000114	-1.82	0.00074
SP1	6667	-0.78	0.000429	-1.68	0.00276
LUZP2	338645	-0.78	0.000198	-1.82	0.00107
TBXA2R	6915	-0.78	0.000217	-1.76	0.000389
GINS3	64785	-0.77	0.000166	-2.08	0.000839
MSN	4478	-0.77	0.000318	-1.86	0.00157
SCARA3	51435	-0.77	0.00033	-1.37	0.000444
PHKA1	5255	-0.77	0.0013	-1.65	0.00303
RAI14	26064	-0.77	9.23e-05	-1.85	0.000455
CARD6	84674	-0.77	0.000384	-1.62	0.00226
PDE11A	50940	-0.77	0.000242	-2.12	0.00145
SLC6A11	6538	-0.77	0.000114	-2.64	0.000526
LOC150622	150622	-0.77	0.000176	-1.78	0.00156
HEYL	26508	-0.77	9.69e-05	-2.19	0.00165
FKBP9L	360132	-0.77	0.00256	-1.62	0.00254
MEIS1	4211	-0.77	0.000204	-2.66	0.00111
BTN3A1	11119	-0.77	0.000483	-1.63	0.000468
IFI44	10561	-0.77	0.000225	-1.86	0.00256
DBX2	440097	-0.77	0.000286	-2.1	0.00121
FLT1	2321	-0.77	0.000155	-1.58	0.00227
M6PRBP1	10226	-0.77	8.62e-05	-2.11	0.00112
PRTG	283659	-0.76	0.000531	-1.91	0.000562
KIF21A	55605	-0.76	0.00307	-1.42	0.00249
DACT2	168002	-0.76	0.000175	-2.31	0.000562
HOXB5	3215	-0.76	0.00014	-7	0.000598
CHRAC1	54108	-0.76	0.000198	-1.48	0.000763
RELL1	768211	-0.76	0.000357	-1.83	0.000131
ATP11C	286410	-0.76	0.00108	-1.94	0.000604
TCIRG1	10312	-0.76	8.62e-05	-1.66	0.00113
TGFBR1	7046	-0.76	0.0005	-1.91	0.000894
HHEX	3087	-0.76	0.00225	-1.7	0.00291
ZC3HAV1	56829	-0.76	0.000323	-1.58	0.00187
FOXA2	3170	-0.76	0.000706	-1.71	0.00187
BTN2A2	10385	-0.76	0.000506	-1.6	0.000673
SUSD2	56241	-0.76	0.000109	-3.37	0.000535
SP110	3431	-0.76	0.000224	-1.47	0.00261
HOXA6	3203	-0.76	0.000114	-5.57	0.000517
LOC401021	401021	-0.76	0.000978	-1.46	0.00238
ALS2CR11	151254	-0.76	0.000424	-1.95	0.000673
BHLHE41	79365	-0.76	0.000356	-1.7	0.00111
LGALS3BP	3959	-0.76	0.000473	-2.23	0.00284
MX1	4599	-0.76	0.000683	-1.81	0.00241
MMEL1	79258	-0.76	0.000882	-2.47	0.00235
IFITM3	10410	-0.76	0.000361	-1.79	0.000696
EMILIN2	84034	-0.76	0.000223	-3.02	0.000209
FAM46A	55603	-0.75	0.000323	-1.57	0.00071
CALB2	794	-0.75	0.000364	-3.3	0.000506
VAT1	10493	-0.75	0.000188	-2.06	0.000613
SERPINA6	866	-0.75	0.000775	-1.76	0.000927
ADM	133	-0.75	0.000217	-2.29	0.000613
WDR49	151790	-0.75	0.00033	-2.22	0.000763
SH3D19	152503	-0.75	0.000182	-1.4	0.000808
FCGR2A	2212	-0.75	0.000793	-1.56	0.000825
RASGEF1B	153020	-0.75	0.000964	-2.63	0.00241
BCO2	83875	-0.75	0.000426	-1.38	0.000635
AMIGO2	347902	-0.75	0.00041	-2.84	0.00191
LOC727869	727869	-0.75	0.00023	-1.71	0.00102
GLIS3	169792	-0.75	0.000394	-1.6	0.00204
TANC1	85461	-0.75	0.000467	-1.8	0.00131
ABTB2	25841	-0.75	0.000129	-2.48	0.000655
HPSE2	60495	-0.75	0.000596	-2.66	0.00196
VWA5A	4013	-0.75	0.000947	-2.19	0.000645
CLGN	1047	-0.75	0.000188	-1.66	0.000389
ZDHHC20	253832	-0.75	0.000384	-1.51	0.000805
ANO6	196527	-0.75	0.0007	-1.36	0.00138
HOXB4	3214	-0.75	9.18e-05	-4.09	0.000112
HOXD-AS1	401022	-0.74	0.000551	-1.93	0.000604
ONECUT1	3175	-0.74	0.000176	-3.04	0.00155
CASC2	255082	-0.74	0.00187	-1.4	0.0019
SPATA13	221178	-0.74	0.000155	-1.58	0.000896
CAPN2	824	-0.74	0.00054	-1.4	0.00168
CRABP1	1381	-0.74	0.000771	-2.78	0.000562
COL4A3	1285	-0.74	0.000318	-2.34	0.00179
WIPF1	7456	-0.74	0.000208	-2.28	0.00152
SMOC2	64094	-0.74	0.000467	-2.05	0.000896
MYOM1	8736	-0.74	0.000384	-1.59	0.00263
C12ORF75	387882	-0.74	0.00115	-1.75	0.00126
FGL2	10875	-0.74	0.00108	-1.66	0.000511
PLEKHA4	57664	-0.74	0.000198	-1.84	0.00186
LPCAT2	54947	-0.74	0.00228	-1.85	0.00121
OTUD7B	56957	-0.74	0.000208	-2.01	0.00233
TIMP4	7079	-0.74	0.000656	-2.17	0.002
SLC27A1	376497	-0.74	0.000413	-1.45	0.00193
TLX1	3195	-0.74	0.000912	-1.46	0.00166
FGF1	2246	-0.74	0.000271	-1.82	0.00173
WEE1	7465	-0.74	0.00145	-2.35	0.00195
PK4P	8502	-0.74	0.00033	-1.6	0.00187
AQP1	358	-0.74	0.000962	-3.56	0.00298
ARHGAP24	83478	-0.74	0.000599	-1.95	0.00233
C1orf182	128229	-0.73	0.00121	-1.35	0.00151
CYP2J2	1573	-0.73	0.000176	-1.81	0.00236
ECEL1	9427	-0.73	0.000793	-3.53	0.0015
SCD	6319	-0.73	0.000243	-1.9	0.00185
NEK7	140609	-0.73	0.000125	-1.51	0.00162
C20orf26	26074	-0.73	0.00128	-2.13	0.00174
PRKCDBP	112464	-0.73	0.000243	-1.43	0.00284
EDNRB	1910	-0.73	0.000362	-2.31	0.00263
FN1	2335	-0.73	0.000372	-1.69	0.00232
MAB21L2	10586	-0.73	0.00461	-2.9	0.002
COL8A2	1296	-0.73	0.00112	-2.24	0.00279
ANXA2	302	-0.73	0.000824	-2.77	0.00191
LRRC63	220416	-0.73	0.000528	-1.61	0.00152
SCIN	85477	-0.73	0.00056	-2.4	0.000562
AASS	10157	-0.73	0.000134	-1.51	0.00104
CCDC152	100129792	-0.73	0.000332	-1.8	0.000597
LPAR6	10161	-0.73	0.000528	-1.47	0.000401
RPS6KA1	6195	-0.73	0.0008	-1.39	0.0016
NKAPP1	158801	-0.73	0.000493	-1.44	0.00146
VAT1L	57687	-0.73	0.000257	-2.53	0.00145
CXCL3	2921	-0.73	0.00156	-1.74	0.00163
CD44	960	-0.73	0.00154	-3.13	0.00234
RBMS1	5937	-0.73	0.000258	-1.47	0.000957
IFI30	10437	-0.73	0.00107	-1.73	0.00193
TGFBR3	7049	-0.72	0.000705	-1.58	0.00264
LGALS9C	654346	-0.72	0.000151	-1.46	0.00166
EPS8	2059	-0.72	0.000497	-1.39	0.00167
CARD8	22900	-0.72	0.000705	-1.4	0.0016
MRPL45P2	653479	-0.72	0.00312	-1.82	0.000597
KCNQ1DN	55539	-0.72	0.000343	-2.35	0.00287
STK32A	202374	-0.72	0.000294	-2.28	0.00174
ADCY8	114	-0.72	0.00157	-1.44	0.00207
GALNTL2	117248	-0.72	0.000267	-2.02	0.00193
STAC	6769	-0.72	0.000437	-2.56	0.00151
HMG20B	10362	-0.72	0.000806	-1.33	0.000687
C4orf31	79625	-0.72	0.00048	-3.23	0.00164
SLC22A13	9390	-0.72	0.00103	-2.86	0.00166
LIPG	9388	-0.72	0.0007	-2.49	0.00179
CXCR4	7852	-0.72	0.000177	-1.84	0.000551
ELOVL5	60481	-0.72	0.000323	-1.48	0.00122
B3GAT2	135152	-0.72	0.000384	-2.24	0.00139
PTPRC	5788	-0.72	0.00527	-1.68	0.00215
POLR2J2	246721	-0.72	0.000834	-1.45	0.00261
FAM114A1	92689	-0.72	0.000114	-1.48	0.00133
HIST2H2AC	8338	-0.72	0.00226	-1.42	0.00211
ERG	2078	-0.72	9.18e-05	-1.58	0.00139
ANKRD34B	340120	-0.72	0.000746	-2.73	0.00293
OR2A9P	441295	-0.72	0.000641	-2.09	0.00104
VGLL3	389136	-0.71	0.000724	-2.8	0.0012
EVI2B	2124	-0.71	0.000905	-1.63	0.000389
CLCN5	1184	-0.71	0.000734	-1.72	0.00158
EBF1	1879	-0.71	0.000316	-2.43	0.000229
NKX3-1	4824	-0.71	0.000835	-1.49	0.000526
RASSF8	11228	-0.71	0.00186	-1.41	0.00113
ARHGAP15	55843	-0.71	0.00619	-1.99	0.00217
PKIB	5570	-0.71	0.00054	-2.1	0.00198
VANGL2	57216	-0.71	0.000342	-1.78	0.00289
GBX2	2637	-0.71	0.000853	-2.54	0.00236
SLC20A2	6575	-0.71	0.000978	-1.97	0.00212
LOC100131082	100131082	-0.71	0.000514	-1.61	0.00231
RP11-446H18.3	344595	-0.71	0.000109	-1.92	0.000389
LRRC46	90506	-0.71	0.00083	-1.58	0.000749
MAML2	84441	-0.71	0.000558	-1.76	0.00104
NRARP	441478	-0.71	0.000509	-1.44	0.00225
FRYL	285527	-0.71	0.000318	-1.33	0.00271
NFATC4	4776	-0.71	0.00263	-1.49	0.00235
ZNF157	7712	-0.71	0.000384	-2.12	0.000894
HLA-DPA1	3113	-0.71	0.00393	-1.8	0.00274
ANLN	54443	-0.7	0.000305	-2.56	0.000907
REST	5978	-0.7	0.000255	-1.49	0.00155
LIFR	3977	-0.7	0.000991	-1.45	0.00299
NKX2-2	4821	-0.7	0.00055	-2.06	0.000942
SCGB1D1	10648	-0.7	0.000836	-2.6	0.00174
F2RL2	2151	-0.7	0.000234	-2.96	0.00135
DLEC1	9940	-0.7	0.000306	-2.33	0.00158
AKR1C4	1109	-0.7	0.0028	-1.54	0.00242
CHD7	55636	-0.7	0.000325	-1.55	0.000749
EDIL3	10085	-0.7	0.00025	-1.33	0.000684
LOC100292909	100292909	-0.7	0.000617	-2.82	0.00117
SLFN5	162394	-0.7	0.000426	-1.42	0.00135
SLC19A3	80704	-0.7	0.000446	-1.61	0.00181
EMB	133418	-0.7	0.000944	-1.67	0.00121
RP11-79P5.6	2297	-0.7	0.000369	-1.37	0.00132
CCDC141	285025	-0.7	0.000506	-2.25	0.00228
HOMEZ	57594	-0.7	0.000368	-1.35	0.00134
TES	26136	-0.7	0.000719	-2.43	0.00105
INPP5D	3635	-0.69	0.000934	-1.5	0.00215
BEX1	55859	-0.69	0.00045	-1.36	0.000995
COL18A1	80781	-0.69	0.000119	-1.69	0.00166
AR	367	-0.69	0.00032	-2.12	0.00108
CTNNA1	1495	-0.69	0.00049	-1.39	0.00287
AC007743.1	100129434	-0.69	0.001	-1.37	0.00166
ARHGEF5L	445328	-0.69	0.00157	-2.02	0.00255
LRRN1	57633	-0.69	0.00062	-1.68	0.00254
THBS2	7058	-0.69	0.000604	-1.7	0.00204
PADI2	11240	-0.69	0.000159	-2.1	0.00276
ITGB8	3696	-0.69	0.000558	-1.35	0.00166
HK2	3099	-0.69	0.00143	-1.61	0.00147
FMO2	2327	-0.69	0.000305	-1.92	0.00244
EPB41L3	23136	-0.69	0.000599	-1.67	0.00287
CHODL	140578	-0.68	0.000197	-3.07	0.000866
HSPB1	3315	-0.68	0.00157	-1.35	0.00299
KRT18P19	3875	-0.68	0.00195	-1.96	0.00176
NXN	64359	-0.68	0.000913	-1.54	0.00176
REEP3	221035	-0.68	0.000117	-1.52	0.00046
CD74	972	-0.68	0.00079	-1.66	0.00184
TSPAN8	7103	-0.68	0.00046	-3.21	0.00228
GLTP	51228	-0.68	0.000447	-1.7	0.00165
KRTAP19-2	337969	-0.68	0.00114	-1.49	0.000995
SLC22A4	6583	-0.68	0.000257	-1.38	0.000468
NEAT1	283131	-0.68	0.000109	-1.74	0.000604
NRP2	8828	-0.68	0.00121	-1.82	0.00277
C17orf72	92340	-0.67	0.00169	-1.52	0.00152
NAPSB	256236	-0.67	0.00102	-1.62	0.00135
GATA3	2625	-0.67	0.000473	-2.9	0.00193
CIITA	4261	-0.67	0.00136	-1.89	0.0012
CIRBP-AS1	148046	-0.67	0.000976	-1.83	0.00277
SERPINA1	5265	-0.67	0.00445	-1.49	0.0016
CYP11A1	1583	-0.67	0.00171	-1.4	0.000756
ELOVL7	79993	-0.67	0.000723	-1.35	0.00143
CFC1	55997	-0.67	0.000269	-2.07	0.00187
NECAP2	55707	-0.67	0.000483	-1.44	0.00195
LOC100131754	100131754	-0.67	0.000153	-1.36	0.00256
POU4F1	5457	-0.67	0.000109	-3.72	0.000735
PCDH12	51294	-0.67	0.000583	-2.39	0.00143
PTRF	284119	-0.67	0.000562	-1.67	0.00233
SYT15	83849	-0.67	0.00281	-1.75	0.0027
EPSTI1	94240	-0.67	0.000746	-1.57	0.00076
OXTR	5021	-0.67	0.000208	-1.72	0.00181
SULT1C4	27233	-0.67	0.000497	-1.38	0.00219
NCAPG	64151	-0.67	0.000539	-2.47	0.000973
RFTN2	130132	-0.67	0.00045	-1.39	0.00271
COL4A4	1286	-0.67	0.00032	-1.8	0.00125
FOXL2	668	-0.67	0.000271	-1.38	0.00166
PARP9	83666	-0.67	0.000558	-1.62	0.0024
NTRK1	4914	-0.67	0.000109	-2.99	0.0021
UGT8	7368	-0.67	0.000179	-2.35	0.0027
CTD-2536I1.1	400456	-0.67	0.00238	-2.48	0.0019
ARHGAP19	84986	-0.67	0.000367	-1.51	0.00131
CXCL6	6372	-0.67	0.0026	-1.48	0.00187
FMNL2	114793	-0.66	0.00143	-1.51	0.00263
SOX2-OT	347689	-0.66	0.000621	-2.04	0.00285
PDE5A	8654	-0.66	0.000539	-1.75	0.00251
SEMA3C	10512	-0.66	0.000827	-1.91	0.00197
PLD1	5337	-0.66	0.000212	-1.81	0.00194
NET1	10276	-0.66	0.00118	-1.35	0.00247
CARD10	29775	-0.66	0.000722	-1.41	0.00256
FAM7A3	89837	-0.66	0.00101	-1.77	0.00244
CDR1	1038	-0.66	0.000731	-1.36	0.00152
CLIC4	25932	-0.66	0.000153	-1.52	0.00174
ID4	3400	-0.66	0.000171	-1.48	0.00197
SLC35F4	341880	-0.66	0.000391	-2.05	0.00153
MYBL1	4603	-0.66	0.00151	-1.39	0.000645
PDCD6	57491	0.66	0.0023	1.74	0.00272
AC099797.1	731220	0.66	0.000622	1.6	0.00302
C2orf80	389073	0.66	0.000129	1.63	0.00162
MIR31HG	554202	0.66	0.000831	1.52	0.00205
PTHLH	5744	0.66	0.0007	1.7	0.000434
PTPRR	5801	0.66	0.000669	2.11	0.00226
PPAPR5	163404	0.66	0.000312	1.96	0.00139
SH2D3C	10044	0.67	0.00178	1.48	0.00264
PICK1	9463	0.67	0.00183	1.39	0.00281
GAP43	2596	0.67	0.000343	1.79	0.000445
CHCHD6	84303	0.67	0.000198	1.34	0.00271
MMD	23531	0.67	0.000734	1.63	0.000976
BMPER	168667	0.67	0.000223	1.52	0.00156
CIT	11113	0.67	0.00225	1.36	0.00299
FADS3	3995	0.67	0.00173	1.65	0.00289
GABRG3	2567	0.67	0.000668	1.58	0.00135
PCSK1	5122	0.67	0.000272	2.47	0.00174
GAD1	2571	0.67	0.000601	2.48	0.0016
KCNC2	3747	0.67	0.000266	2.43	0.000645
HPCAL4	51440	0.67	0.000302	1.85	0.000735
CELF3	11189	0.67	0.00244	1.61	0.000618
GPR21	2844	0.67	0.00164	1.35	0.00279
NUDT14	256281	0.67	0.000768	1.37	0.00221
SOSTDC1	25928	0.67	0.000343	2.49	0.00116
KCNJ8	3764	0.67	0.00218	1.46	0.00253
SYNPR	132204	0.67	0.000109	2.96	0.000448
NNMT	4837	0.68	0.000109	2.34	0.00016
SPRED2	200734	0.68	0.000958	1.39	0.00226
GLCE	26035	0.68	0.000655	1.35	0.00271
FAM162B	221303	0.68	0.00045	1.57	0.00225
H2BFXP	767811	0.68	0.00175	1.58	0.00251
LRRC68	284352	0.68	0.00178	1.53	0.00226
NEUROD1	4760	0.68	0.000384	2.85	0.000433
DACT1	51339	0.68	0.000305	1.76	0.000468
EMID2	136227	0.68	0.0012	1.46	0.00218
B9D1	27077	0.68	0.000668	1.39	0.0027
GYPB	2994	0.68	0.00116	1.64	0.00158
SH3GLB2	56904	0.68	0.00513	1.34	0.00296
SHROOM2	357	0.68	0.000282	1.51	0.000613
CAMK1G	57172	0.68	0.000198	1.75	0.00101
FAM110C	642273	0.68	0.00132	1.86	0.00118
ANKRD19P	138649	0.68	0.000555	1.98	0.000604
ANKRD62	342850	0.68	0.000938	2.07	0.00184
SORCS3	22986	0.68	0.000128	1.76	0.000479
WASF1	8936	0.69	0.0012	1.61	0.00247
POSTN	10631	0.69	0.00127	2.16	0.000987
ADAM11	4185	0.69	0.000565	1.61	0.0027
VIPR2	7434	0.69	0.000129	2.27	0.00235
GPRIN1	114787	0.69	0.000709	1.47	0.00181
C12orf70	341346	0.69	0.000687	1.33	0.00185
ST8SIA3	51046	0.69	0.00105	1.52	0.00157
ZSCAN12	9753	0.69	0.000208	1.34	0.000825
TRIML2	205860	0.69	0.000109	1.5	0.00113
TNNC2	7125	0.69	0.00143	1.67	0.00204
ZNF238	10472	0.69	0.00257	1.71	0.00304
C22orf29	79680	0.69	0.00261	1.43	0.0024
C1QL2	165257	0.69	0.000809	1.94	0.00069
CUX2	23316	0.69	0.000806	2.05	0.00114
YJEFN3	374887	0.69	0.00119	1.82	0.00279
NPTX1	4884	0.69	0.000343	3.42	0.00046
MYBPHL	343263	0.69	0.000156	1.95	0.0027
LOC100131342	100131342	0.69	0.00152	1.74	0.00165
SH3GL2	6456	0.7	0.00045	1.4	0.00228
LARGE	9215	0.7	0.000773	1.34	0.000987
DLK2	65989	0.7	0.00143	1.66	0.00261
ADRA1B	147	0.7	0.000294	1.94	0.00109
PCDHGA12	56097	0.7	0.000585	1.75	0.00221
RAB15	376267	0.7	0.00165	1.37	0.00196
TMEM59L	25789	0.7	0.000671	1.74	0.00294
SNCA	6622	0.7	0.00033	1.75	0.000431
CRIP2	1397	0.7	0.000845	1.55	0.00176
NELL1	4745	0.7	0.000668	2.08	0.00103
SLC35F3	148641	0.7	0.000145	1.54	0.00102
CDC6	990	0.7	0.000803	1.57	0.000912
FILIP1	27145	0.7	0.00109	2.15	0.00233
KCNJ3	3760	0.7	0.00072	1.78	0.00234
CHSY3	337876	0.7	0.000882	2.22	0.00166
GEFT	115557	0.7	0.00188	2.5	0.00285
PLXNA2	5362	0.7	0.000536	1.66	0.00112
PITPNM3	83394	0.7	0.00128	1.44	0.00152
LOC375295	375295	0.7	0.00048	1.95	0.00176
KCTD16	57528	0.7	0.000827	3.42	0.0029
GABRA2	2555	0.71	0.000755	2.03	0.00187
ST3GAL1	6482	0.71	0.000665	1.56	0.00277
GYPE	2996	0.71	0.00154	2.17	0.00269
PDZD4	57595	0.71	0.000282	1.79	0.00267
PPEF1	5475	0.71	0.000579	2.42	0.00107
GNG3	2785	0.71	0.000802	1.59	0.0027
IGHMBP2	3508	0.71	0.00301	1.51	0.00277
HPCA	3208	0.71	0.000128	2.44	0.000545
XRCC6BP1	91419	0.71	0.000253	1.44	0.00217
CNKSR2	22866	0.71	0.000562	1.75	0.00303
SLC17A7	57030	0.71	0.000356	3.89	0.0009
MPP7	143098	0.71	0.000671	1.58	0.00146
RPRM	56475	0.71	0.000622	2.89	0.000175
ADAMTS3	9508	0.71	0.000913	2.24	0.00168
KIF5A	3798	0.71	0.000459	1.47	0.00276
C4orf45	152940	0.72	0.000198	1.9	0.000613
C15orf27	123591	0.72	0.0023	2.45	0.00265
NEK2	4751	0.72	0.00133	2.65	0.0027
NPTXR	23467	0.72	0.000204	2.5	0.000171
KIAA1239	57495	0.72	0.000579	3.02	0.00212
HABP2	3026	0.72	0.000672	2.17	0.00155
COL5A2	1290	0.72	0.000109	2.12	0.00033
UBE2QL1	134111	0.72	0.00118	1.98	0.00183
BCL11A	53335	0.72	0.000461	2.09	0.000613
PRKCG	5582	0.72	0.00128	2.37	0.00186
HBQ1	3049	0.72	0.000605	1.58	0.000579
NUPL2	11097	0.72	0.0023	1.52	0.00299
C11orf80	79703	0.72	0.000882	1.46	0.00277
IL12RB2	3595	0.72	0.00104	2.42	0.00159
SLIT1	6585	0.72	0.000249	3.08	0.000562
BRMS1L	84312	0.72	0.000509	1.48	0.00176
KCNC3	3748	0.72	0.000145	1.84	0.00092
FREM3	166752	0.72	0.000341	3.35	0.000548
SLC26A10	65012	0.72	0.000205	1.83	0.000713
ARHGEF9	23229	0.72	0.000621	1.36	0.00016
NT5DC3	51559	0.72	0.000646	2.08	0.000853
MYO5B	4645	0.72	0.000933	2.13	0.00162
NELL2	4753	0.72	0.000134	2	0.00121
GPR22	2845	0.73	0.000271	1.7	0.00142
LRFN4	78999	0.73	0.000557	1.51	0.000946
SLC22A10	387775	0.73	0.000441	2.07	0.000868
ST6GALNAC5	81849	0.73	0.000134	2.76	0.000673
MUM1L1	139221	0.73	0.000197	2.49	0.00187
STAMBPL1	57559	0.73	9.23e-05	1.4	0.000834
HOPX	84525	0.73	0.000345	1.5	0.0014
WDR16	146845	0.73	0.000368	1.99	0.000389
PNCK	139728	0.73	9.23e-05	2.3	0.00046
RBM24	221662	0.73	0.000746	2.1	0.000749
KIAA1853	84530	0.73	0.000604	1.51	0.00151
TOX	9760	0.73	0.000335	2.15	0.000388
GGN	199720	0.73	0.000268	1.34	0.000468
LAMB1	3912	0.73	0.000335	2.13	0.000213
KRT5	3852	0.73	0.000871	2.03	0.00143
OLFM4	10562	0.73	0.00112	1.98	0.00204
AC068353.1	157285	0.73	0.000723	1.58	0.000286
DAPK1	1612	0.73	0.000259	2.05	0.000468
GAST	2520	0.73	0.00019	2.41	0.00118
RTN1	6252	0.73	0.00188	1.44	0.00139
ZNF497	162968	0.73	0.000367	1.81	0.000749
PRKCE	5581	0.73	0.000286	1.81	0.00237
TAC3	6866	0.73	0.00072	3.61	0.0016
SGSM3	27352	0.73	0.000593	1.36	0.002
FBXO34	55030	0.73	0.00143	1.34	0.00228
MCHR1	2847	0.73	0.000386	2.25	0.00101
MFSD4	148808	0.73	0.000131	1.62	0.000743
CAMK4	814	0.73	0.000234	2.01	0.000558
FAM19A2	338811	0.73	0.000138	1.83	0.00189
RNF112	7732	0.73	0.00032	1.64	0.000386
SH2D5	400745	0.73	0.000867	1.42	0.00154
DLGAP3	58512	0.73	0.00055	1.95	0.00111
RGS20	8601	0.74	0.00103	2.32	0.00131
LRTM2	654429	0.74	0.000282	2.06	0.00228
PCDH8	5100	0.74	0.000109	4.08	0.000448
PSD3	23362	0.74	0.000514	1.6	0.00187
CRLF1	9244	0.74	0.00011	2.58	0.00103
SSBP4	170463	0.74	0.000321	1.42	0.00103
HCRP1	387535	0.74	0.000624	1.73	0.00176
SBNO2	22904	0.74	0.00135	1.83	0.00212
DUSP5P	574029	0.74	0.000835	2.32	0.00162
ABTB1	80325	0.74	0.00358	1.84	0.00185
FAM160A2	84067	0.74	0.000961	1.46	0.00194
NPY5R	4889	0.74	0.000156	2.06	0.000353
DCLK1	9201	0.74	0.000339	1.56	0.000396
ANKRD43	134548	0.74	0.000757	2.49	0.000645
WNT7A	7476	0.74	0.000604	1.76	0.0012
LOC283174	283174	0.74	0.000657	1.42	0.00171
C13orf36	400120	0.74	0.000321	3.03	0.00176
GRIA3	2892	0.74	0.000241	1.62	0.000826
MGAT5B	146664	0.74	0.000443	1.94	0.00114
LOC644242	644242	0.74	0.000362	2.19	0.000445
CACNB3	784	0.75	0.000239	1.69	0.00152
RAB26	25837	0.75	0.00235	1.91	0.000892
PGBD5	79605	0.75	0.000646	1.52	0.000679
PRSS16	10279	0.75	0.000558	2.4	0.00141
LOC158696	158696	0.75	0.000307	2.56	0.00103
CHST1	8534	0.75	0.0021	1.97	0.000946
KCNIP2	30819	0.75	0.000236	2.31	0.000567
CYP46A1	10858	0.75	0.00149	1.85	0.00178
C10orf140	387640	0.75	0.000342	1.6	0.00144
PTTG2	10744	0.75	0.000269	1.88	0.000852
PRRT1	80863	0.75	0.000925	1.5	0.002
SIPA1L1	26037	0.75	0.00138	1.62	0.000261
GPR162	27239	0.75	0.00245	1.5	0.00251
NPM3	10360	0.75	0.00161	1.58	0.0013
LRRC7	57554	0.75	0.000964	2.29	0.00262
STK32C	282974	0.75	0.00083	1.55	0.00185
C1QL1	389941	0.75	0.000621	3.93	0.00101
SH2D1B	117157	0.75	0.000361	2.49	0.000763
HTR1F	3355	0.75	0.000492	2.14	0.00101
APBA2	321	0.75	0.000836	1.56	0.000604
EGR4	1961	0.75	0.000632	2.9	0.00071
CAMTA2	23125	0.75	0.000129	1.74	0.000389
CADPS2	93664	0.75	0.000197	2.77	0.00033
PAK1	5058	0.75	0.000236	1.63	0.00291
KCNN1	3780	0.75	0.00033	2.25	0.000995
LOC100126784	100126784	0.75	0.000638	1.85	0.00113
GRIN2B	2904	0.75	0.000558	2.31	0.00217
RASAL1	8437	0.75	0.00045	2.5	0.00141
AK5	26289	0.75	0.000357	1.96	0.00104
SCN2A	6326	0.75	0.000339	1.56	0.002
GABRA5	2558	0.75	0.000182	3.32	0.000579
CTNNAL1	8727	0.76	0.000364	1.73	0.00117
CHML	1122	0.76	9e-05	1.72	0.00103
SLC35F1	222553	0.76	0.00115	1.81	0.000957
C12orf44	60673	0.76	0.00222	2.01	0.00261
GALNT11	63917	0.76	0.003	1.57	0.00134
HSD11B1L	374875	0.76	0.000864	1.58	0.000779
IGFBP2	3485	0.76	0.000991	2.79	0.00226
SMAP2	64744	0.76	0.00102	1.43	0.0022
AC002563.2	387890	0.76	0.000723	3.7	0.00193
RAPGEF4	11069	0.76	0.000454	1.93	0.00302
ERC2	26059	0.76	0.000318	1.8	0.00157
KCNMB4	27345	0.76	0.000599	1.98	0.0012
CCNO	10309	0.76	0.000145	3.1	0.000256
RUNDC3A	10900	0.76	0.000618	1.52	0.000695
B3GALT2	8707	0.76	0.000163	1.7	0.00152
YPEL1	29799	0.76	0.00107	1.82	0.000389
OTX1	5013	0.76	0.00219	2.77	0.0023
STAT6	6778	0.76	0.000579	1.52	0.000836
BRPF3	27154	0.76	0.00153	1.68	0.000604
AP1S1	1174	0.76	0.000243	1.99	0.000562
LRRTM3	347731	0.76	0.000472	1.68	0.00208
HOOK1	51361	0.76	0.000526	1.68	0.00232
ATOH7	220202	0.76	0.000326	2.84	0.00046
FREQ	23413	0.76	0.000151	2.17	0.000805
GPR98	84059	0.76	0.00294	3.09	0.00246
DHRS7C	201140	0.76	0.000961	2.29	0.00197
ATRNL1	26033	0.76	0.000299	2.59	0.000499
GPR6	2830	0.76	0.000956	3.03	0.00264
PRMT8	56341	0.76	0.000155	2.36	0.000395
CYP26A1	1592	0.77	0.0012	3.08	0.00161
NEUROD6	63974	0.77	0.000367	4.14	0.00114
ARG1	383	0.77	0.00175	1.9	0.00171
NEURL	9148	0.77	0.000588	1.52	0.000977
MADD	8567	0.77	0.00141	1.79	0.000742
LOC643750	643750	0.77	0.000457	2.06	0.00132
LASS6	253782	0.77	0.000332	1.36	0.000112
BATF3	55509	0.77	0.000604	1.95	0.000987
DRP2	1821	0.77	0.000156	1.81	0.000763
WSCD2	9671	0.77	0.000447	2.32	0.00186
ACTL6B	51412	0.77	0.000563	1.87	0.000976
PSD	5662	0.77	0.00151	2.02	0.0015
OR52K2	119774	0.77	0.00154	2.07	0.00288
MPND	84954	0.77	0.000401	1.69	0.00213
NPTX2	4885	0.77	0.000154	3.28	0.000957
DOC2A	8448	0.77	0.000109	3.08	0.000615
CSMD1	64478	0.77	0.000511	1.79	0.00151
C6orf115	58527	0.77	0.000176	1.79	0.00033
AC013356.3	440465	0.77	0.000479	1.66	0.00234
NICN1	84276	0.77	0.00044	1.79	0.00259
FBXO41	150726	0.77	0.000822	1.49	0.00187
FAP	2191	0.77	0.00047	2.09	0.00212
CGREF1	10669	0.77	0.000131	1.47	0.000425
BAP1	8314	0.77	0.00316	1.99	0.00157
XKR4	114786	0.77	0.000428	2.09	0.00166
OSBPL3	26031	0.77	0.000243	2.31	0.00033
PLK2	10769	0.77	0.00033	2.28	0.000173
RIN1	9610	0.77	0.000538	2.65	0.000807
SLC30A3	7781	0.77	0.000128	4.04	0.000938
ABHD8	79575	0.77	0.000267	1.99	0.00123
VSNL1	7447	0.78	0.00019	1.98	0.000357
C1orf222	85452	0.78	0.0014	2.13	0.000517
ARNTL2	56938	0.78	0.000509	1.52	0.0021
LOC100129321	100129321	0.78	0.000427	1.81	0.0023
RSPO2	340419	0.78	0.000366	3.4	0.000558
KIFC2	90990	0.78	0.000509	2.02	0.0024
SLC4A10	57282	0.78	0.000295	1.85	0.00152
KITLG	4254	0.78	0.000234	2.22	0.00074
PTPN3	5774	0.78	0.000176	3.21	0.000389
ATP4A	495	0.78	0.000809	2.96	0.00198
SEC16B	89866	0.78	0.00139	1.96	0.00302
EXOC6	54536	0.78	0.00079	1.42	0.000645
SYT16	83851	0.78	0.000362	2.29	0.00159
NARF	26502	0.78	0.00242	1.54	0.000998
FXYD6	53826	0.78	9.18e-05	2.35	0.000401
FAM171B	165215	0.78	0.000329	1.75	0.000807
NCALD	83988	0.78	0.000321	2.16	0.00158
KCNS2	3788	0.78	0.000385	2.81	0.0022
EPB49	2039	0.78	0.000826	1.92	0.00178
DPP10	57628	0.78	0.000182	2.13	0.000779
TTC9B	148014	0.78	0.000155	1.82	0.00104
PKNOX2	63876	0.78	0.000368	1.79	0.00129
IQSEC2	23096	0.78	0.0012	2.21	0.00107
TSPAN7	7102	0.78	0.00362	1.81	0.00212
LOC339524	339524	0.78	0.00025	2.31	0.000657
SYDE2	84144	0.78	0.000124	1.84	0.000749
LOC100127998	100127998	0.78	0.000604	1.92	0.00113
CPNE5	57699	0.78	0.000668	2.64	0.000896
KCNT2	343450	0.78	0.000121	2.24	0.000389
DGKA	1606	0.78	0.000384	2.11	0.0016
CBX6	23466	0.78	0.0028	1.66	0.000578
GCNT4	51301	0.78	0.000604	2.13	0.00152
PDXP	57026	0.78	0.00139	1.77	0.000386
KALRN	8997	0.78	0.00131	1.83	0.0029
NOS2	4843	0.78	0.000155	2.42	0.000708
RIMS3	9783	0.78	0.000109	2.36	0.000389
LRRC4	64101	0.78	0.000463	1.87	0.000684
RTP1	132112	0.78	0.000305	3.22	0.00092
DRD1	1812	0.78	0.000652	2.45	0.00176
MAFB	9935	0.78	0.000205	2.38	0.000389
CDH22	64405	0.78	0.000176	3.01	0.000942
AGBL4	84871	0.78	0.000368	1.36	0.00185
C6orf154	221424	0.78	0.000368	1.84	0.000744
FAM5B	57795	0.78	0.000288	2.12	0.000499
GRIN2A	2903	0.78	0.000349	2.49	0.0023
CTDSPL	10217	0.78	0.00118	1.91	0.00204
SLN	6588	0.79	0.000271	4.45	0.000604
FAM84A	151354	0.79	0.0012	2.46	0.00206
IPCEF1	26034	0.79	0.000475	2.46	0.00204
LOC440084	440084	0.79	0.000302	2.19	0.000614
ASB2	51676	0.79	9.69e-05	3.1	0.000202
SLC4A7	9497	0.79	0.000204	1.73	0.00291
NETO1	81832	0.79	0.000235	2.77	0.000908
AC005551.1	284422	0.79	0.000781	2.75	0.00248
RTKN2	219790	0.79	0.000207	2.37	0.000468
SEC24D	9871	0.79	0.000558	2.06	0.000711
NOL4	8715	0.79	0.000134	1.96	0.000551
AP000751.3	9743	0.79	0.000656	1.44	0.00183
ANKRD34A	284615	0.79	0.000539	1.73	0.00143
SLC8A2	6543	0.79	0.000961	2.84	0.00172
BASP1	10409	0.79	0.000357	1.48	0.00163
DAGLB	221955	0.79	0.00176	1.77	0.00235
CCDC3	83643	0.79	0.000232	1.92	0.000908
NDFIP2	54602	0.79	0.000269	1.53	0.00106
RASGRF2	5924	0.79	0.000224	1.69	0.00189
ZNF831	128611	0.79	0.000197	3.94	0.000254
AC004863.6	154822	0.79	0.000124	1.94	0.000254
GALNT9	50614	0.79	0.000272	1.96	0.00123
LOC440995	440995	0.79	0.000474	1.64	0.000598
CAMKK1	84254	0.79	0.000555	2.08	0.00289
OXCT1	5019	0.79	0.000318	1.86	0.00223
CA7	766	0.79	0.000529	2.4	0.000852
LINGO1	84894	0.79	0.000558	2.36	0.00185
FRMPD2	143162	0.79	0.000846	3.09	0.00263
EMID1	129080	0.79	0.00098	2.07	0.00181
RTN4R	65078	0.79	0.000222	2.32	0.000386
FUT9	10690	0.79	0.000377	2.11	0.000558
FLRT3	23767	0.79	0.000109	2.56	0.000499
KCNMA1	3778	0.79	0.000463	2.37	0.000197
GABRA1	2554	0.79	0.000227	3.21	0.000763
FRMPD4	9758	0.79	0.000272	1.9	0.000825
SIRPA	140885	0.79	0.00086	1.38	0.000562
CORO1A	11151	0.79	0.000776	2.06	0.00153
GABRA4	2557	0.79	0.000431	3.2	0.000386
ASPHD2	57168	0.79	8.62e-05	2.28	0.00144
DBC1	1620	0.79	0.000205	1.72	0.000468
MATK	4145	0.8	0.000243	2.36	0.000794
GAS7	8522	0.8	0.000445	2.19	0.00135
ID2	3398	0.8	0.000214	1.68	0.0015
ANKRD56	345079	0.8	0.000109	3.06	0.00089
CAMKV	79012	0.8	8.62e-05	3.9	0.000145
CAMK1D	57118	0.8	0.000124	2.06	0.000468
SLITRK5	26050	0.8	0.000134	2.1	0.00151
FBXW7	55294	0.8	0.000659	1.77	0.00284
PAH	5053	0.8	0.00126	2.49	0.00261
AACS	65985	0.8	0.000411	1.7	0.000724
LZTS1	11178	0.8	0.000579	2.85	0.000517
PRKCB	5579	0.8	0.000184	1.94	0.00197
PTTG3	26255	0.8	0.000286	2.2	0.000256
UPP2	151531	0.8	0.000621	2.2	0.00276
DNAJC5G	285126	0.8	0.000343	2.47	0.00108
ADCY1	107	0.8	0.000129	2.15	0.00172
GGCT	79017	0.8	0.000158	1.34	0.000779
CDH10	1008	0.8	0.000314	1.63	0.000657
TNNI3K	51086	0.8	0.000431	2.16	0.00082
ANKRD24	170961	0.8	0.000154	2.14	0.000348
FZD3	7976	0.8	0.000343	1.55	0.000779
LINC00473	90632	0.8	0.000295	2.81	0.00199
BAI3	577	0.8	0.000207	1.9	0.00277
CSGALNACT1	55790	0.8	0.000289	2.03	0.00137
EPHA4	2043	0.8	0.000154	2.52	0.000539
KLHDC3	116138	0.8	0.000461	1.52	0.00118
ASGR2	433	0.8	0.00153	2.68	0.00192
NTN4	59277	0.8	0.000246	2.04	0.000946
POU6F2	11281	0.8	0.000119	2.4	0.000197
PTTG1	9232	0.8	0.000176	2.36	0.00046
PPL	5493	0.8	0.000151	2.63	0.00101
RS1	6247	0.8	0.000812	2.42	0.00226
RP11-544M22.1	100131187	0.8	0.00105	2.75	0.00261
KCNB1	3745	0.8	0.000367	2.07	0.000999
SVOP	55530	0.8	0.000368	2.13	0.00114
RGS7	6000	0.8	0.000147	1.64	0.00046
PHACTR1	221692	0.8	0.000426	2.13	0.00185
KLF10	7071	0.81	0.000155	2.3	0.000604
NAGPA	51172	0.81	0.000243	2.4	0.00033
LRRTM4	80059	0.81	0.000153	2.23	0.000112
TNFAIP8L1	126282	0.81	0.000109	2.45	0.000401
B3GNT4	79369	0.81	9.18e-05	2.64	0.000548
SPRN	503542	0.81	0.000618	2.56	0.00236
LRFN2	57497	0.81	0.000354	2.06	0.000684
RFTN1	23180	0.81	0.000734	2.42	0.00263
HSPB3	8988	0.81	0.000109	4.92	0.00016
C18orf45	85019	0.81	0.000125	1.81	0.00112
MAPK13	5603	0.81	0.000177	2.57	0.000684
PITPNM2	57605	0.81	0.000729	2.44	0.00113
MYT1L	23040	0.81	0.000558	2.39	0.00113
BAIAP2	10458	0.81	0.000239	2.64	0.000131
AP4S1	11154	0.81	0.000155	1.71	0.000126
BID	637	0.81	0.000339	1.94	0.00121
BZW2	28969	0.81	0.000364	1.47	0.000386
ABI2	10152	0.81	0.000579	1.48	0.000749
CDH9	1007	0.81	0.000155	2.84	0.000907
ZNF184	7738	0.81	0.000456	2.34	0.00294
TAGLN3	29114	0.81	0.00128	2.63	0.00182
RARB	5915	0.81	0.000535	2.42	0.00209
FAM131A	131408	0.81	0.000715	2.05	0.000448
ZBTB16	7704	0.81	0.000321	2.39	0.00232
GRHL2	79977	0.81	0.000514	2.63	0.0025
DLGAP1	9229	0.81	0.000428	2.29	0.00197
MAST3	23031	0.81	0.00324	1.82	0.0027
SPARCL1	8404	0.81	0.000409	1.99	0.0018
AC105206.1	9796	0.81	0.000109	2.2	0.00102
RND1	27289	0.81	0.000119	2.12	0.000305
ACTN1	87	0.81	0.000523	1.81	0.000684
UNC13A	23025	0.81	0.000305	2.89	0.000548
DGCR5	26220	0.81	0.00166	1.9	0.000853
C6orf126	389383	0.81	0.000318	2.99	0.000999
WBSCR17	64409	0.81	0.000176	2.48	0.000562
AC010087.3	129293	0.81	0.000282	3	0.00166
LAMB3	3914	0.81	0.000737	2.24	0.00179
AC091878.1	285696	0.81	0.000259	2.31	0.00262
CHRM3	1131	0.82	0.000367	3.15	0.00117
C1orf183	55924	0.82	0.000217	2.74	0.00104
KHDRBS3	10656	0.82	0.000558	2.03	0.00162
PRPS2	5634	0.82	0.000768	2.42	0.00298
AC021534.2	146713	0.82	0.000184	3.55	0.000386
GRASP	160622	0.82	0.000529	2.23	0.00212
PAK6	56924	0.82	0.00023	2.36	0.000579
CTNNA2	1496	0.82	0.000255	2.05	0.00195
CAMK2A	815	0.82	0.000147	4.47	0.000434
MEIS3P2	56917	0.82	0.00032	2.95	0.000548
SHC3	53358	0.82	0.000426	2.59	0.000158
FAM81A	145773	0.82	0.000139	2.08	0.00147
LHX2	9355	0.82	0.000128	4.8	0.000112
LMO7	4008	0.82	0.000357	2.97	0.000749
LMO3	55885	0.82	0.000129	2.5	0.00046
PPP3CA	5530	0.82	0.000117	1.88	0.000131
HOMER1	9456	0.82	0.0003	1.96	0.00267
CREG2	200407	0.82	0.000134	3.51	0.000264
LTK	4058	0.82	0.000188	3.23	0.00175
NPAS2	4862	0.82	0.000342	2.14	0.000604
EPHX4	253152	0.82	0.000129	2.37	0.000308
FAM49A	81553	0.82	0.000121	1.8	0.00226
GPM6A	2823	0.82	0.000217	2.26	0.000598
HRH1	3269	0.82	0.000594	3.14	0.00185
C11orf95	65998	0.82	0.00035	1.71	0.000197
MGLL	11343	0.83	0.000358	2.18	0.00111
RNF165	494470	0.83	0.000282	2.56	0.000604
CHRDL1	91851	0.83	0.000427	3.36	0.00107
CDKL5	6792	0.83	0.000255	1.76	0.000825
PI4KA	5297	0.83	0.000225	1.79	0.000666
HS3ST2	9956	0.83	0.000117	3.75	0.000243
DLGAP2	9228	0.83	0.000129	3.32	0.00102
GRIA2	2891	0.83	0.000233	2	0.000161
SERPINF1	5176	0.83	8.62e-05	3.38	0.00074
ENC1	8507	0.83	0.000134	4.13	0.000487
HTR2A	3356	0.83	0.000174	3.78	0.000905
NUDT4P1	11163	0.83	0.000227	2.75	0.00131
SNTB2	6645	0.83	0.000552	1.66	0.00113
PDZRN3	23024	0.83	0.000367	2.75	0.00101
SLC22A9	114571	0.83	0.000668	3.41	0.00135
ATP2B1	490	0.83	0.000321	2.02	0.00225
CAMKK2	10645	0.83	0.00038	1.97	0.000666
STX19	415117	0.83	8.62e-05	2.36	0.000127
FBXL16	146330	0.83	0.000368	2.36	0.000357
SLITRK4	139065	0.83	8.62e-05	2.45	0.00021
RHEBL1	121268	0.83	0.000175	2.65	0.000248
OPN3	23596	0.83	0.000109	2.7	0.000635
HLF	3131	0.83	0.000136	1.98	0.000987
MOXD1	26002	0.83	0.000109	4.81	0.000112
RORB	6096	0.83	9.18e-05	3.31	0.000432
VIT	5212	0.83	0.000381	2.83	0.00142
CASQ1	844	0.83	0.000646	3.3	0.00204
DDN	23109	0.83	0.00139	3.07	0.00208
KIF17	57576	0.83	0.000143	2.54	0.000647
GABRD	2563	0.84	0.000237	3.97	0.00152
PDE2A	5138	0.84	0.00035	2.81	0.000818
CAMK1	8536	0.84	0.000116	2.06	0.000175
RAB40C	57799	0.84	0.000925	1.94	0.000894
GLDC	2731	0.84	0.000473	2.63	0.00166
DPF1	8193	0.84	0.0002	2.05	0.000396
CDKL1	8814	0.84	0.000172	2.06	0.000927
LYZL4	131375	0.84	0.000554	2.54	0.00148
EMX1	2016	0.84	0.000368	1.91	0.00232
MIR7-3HG	284424	0.84	9.18e-05	3.58	0.000506
NTRK2	4915	0.84	0.00047	1.53	0.000386
MKL2	57496	0.84	0.000323	2.65	0.000112
NR2E1	7101	0.84	0.000465	3.93	0.00137
C21orf128	150147	0.84	0.000217	2.9	0.00212
VIP	7432	0.84	0.000255	4.33	0.000604
AC106818.2	441094	0.84	9.83e-05	2.11	0.000112
NPPA	4878	0.84	0.000121	4.52	0.000389
CCKBR	887	0.84	0.000549	3.49	0.000995
CAP2	10486	0.84	0.000109	2.25	0.000941
RASL10A	10633	0.84	0.000448	3.48	0.00076
KRT16P2	400578	0.84	0.000213	3.04	0.000324
CCNG2	901	0.84	0.000329	2.01	0.000389
AKAP5	9495	0.84	0.000176	3.5	0.000562
TRIM54	57159	0.85	0.000241	4.53	0.000437
ARX	170302	0.85	0.000296	2.78	0.000744
ICAM5	7087	0.85	0.000332	4.3	0.000696
IER5L	389792	0.85	0.000241	2.3	0.00105
STEAP1	26872	0.85	0.000564	2.55	0.0025
DIRAS2	54769	0.85	0.000162	2.96	0.000445
MICAL2	9645	0.85	0.000114	3.12	0.00014
PTGS2	5743	0.85	0.000401	2.77	0.00104
KHDRBS2	202559	0.85	0.000224	2.81	0.000548
RTN4RL1	146760	0.85	8.62e-05	4.12	0.000127
BAI2	576	0.85	0.000457	2.02	0.00157
ARNTL	406	0.85	0.00113	2.66	0.00115
C1orf115	79762	0.85	0.000234	3.34	0.000468
AQP9	366	0.85	0.000548	3.07	0.0018
LCE3C	353144	0.85	0.000177	3.14	0.000713
UNC5A	90249	0.85	9.18e-05	2.88	0.000389
BAIAP2L2	80115	0.85	0.000231	2.44	0.0011
SATB2	23314	0.85	9.18e-05	3.86	0.000195
RASL11B	65997	0.85	0.000109	3.47	0.000229
MUCL1	118430	0.85	0.000332	2.74	0.000894
LDB2	9079	0.85	0.000143	3.37	0.000389
PLCB1	23236	0.85	0.000156	2.74	0.000388
KCNIP3	30818	0.85	0.000385	2.15	0.000578
ANXA8	653145	0.85	0.000314	3.89	0.00207
CECR6	27439	0.85	0.000145	2.34	0.000683
LHX6	26468	0.85	0.00044	4.28	0.00226
IQWD1	55827	0.86	0.000483	2.09	0.000562
GABRB2	2561	0.86	0.000125	2.86	0.000562
KMO	8564	0.86	0.000243	2.84	0.000231
CACNG3	10368	0.86	8.62e-05	3.74	0.000264
RPRML	388394	0.86	0.000109	6.07	0.000396
KCNH1	3756	0.86	0.00028	3.25	0.00131
LOC100287347	100287347	0.86	0.000121	3.87	0.000171
ZBBX	79740	0.86	0.000258	3.56	0.000395
SGK493	91461	0.86	0.000157	2.94	0.0002
SSX2IP	117178	0.86	0.000109	2.54	0.000468
SEPT5	5413	0.86	0.000672	2.88	0.000639
CABP1	9478	0.86	0.000109	3.7	0.00032
EXTL1	2134	0.86	0.000156	2.46	0.000256
NGEF	25791	0.86	0.000128	4.15	0.000562
C6orf142	90523	0.86	8.62e-05	4.54	0.000112
CHRD	8646	0.86	0.000166	2.55	0.000976
DLX6-AS1	285987	0.86	0.00036	3.78	0.000567
CORT	1325	0.86	0.000179	2.71	0.00101
OLFM1	10439	0.86	8.62e-05	2.53	0.000445
ERICH1-AS1	619343	0.86	0.000239	2.82	0.000639
ZDHHC23	254887	0.86	0.000109	3.61	0.000468
OVOL2	58495	0.86	0.00024	3.49	0.000896
PKD2L1	9033	0.86	0.000119	5.07	0.000131
MPPED1	758	0.86	0.000141	3.01	0.000415
FLRT2	23768	0.86	0.000109	2.76	0.00033
FEZF2	55079	0.86	0.000232	5.47	0.000178
MAL2	114569	0.87	0.000119	4.05	0.000197
LNX1	84708	0.87	8.62e-05	2.75	0.00105
PTK2B	2185	0.87	0.000486	3.27	0.00198
TMEM132D	121256	0.87	0.000177	3.22	0.000479
DUSP27	92235	0.87	0.00082	3	0.000976
RGS4	5999	0.87	8.62e-05	2.93	0.000112
PDP1	54704	0.87	8.62e-05	2.61	0.000468
AC017096.1	150538	0.87	0.000368	3.2	0.00153
C17orf96	100170841	0.87	0.000121	3.59	0.000386
KCNV1	27012	0.87	8.62e-05	5.34	0.000112
STX1A	6804	0.87	0.000114	4.16	0.000131
GDA	9615	0.87	8.62e-05	6.84	0.000112
CCK	885	0.87	8.62e-05	6	0.000203
C14orf23	387978	0.87	0.00019	4.25	0.000517
CA11	770	0.87	0.000131	3.29	0.000112
LRRC8B	23507	0.88	0.000368	2.25	0.000472
LMO4	8543	0.88	0.000109	3.3	0.000479
KCTD1	284252	0.88	0.000147	2.68	0.000389
FHL2	2274	0.88	9.18e-05	4.76	0.000186
LOC100290023	100290023	0.88	0.000299	4.2	0.00113
KCNH3	23416	0.88	0.000198	3.39	0.00015
KCNJ4	3761	0.88	0.000253	4.74	0.000951
PAK7	57144	0.88	0.000109	3.48	0.000401
C6orf105	84830	0.88	0.0002	4.14	0.000448
EGR3	1960	0.88	0.000176	4.95	0.000973
DLX2	1746	0.88	0.000483	3.27	0.00108
TMEM155	132332	0.88	0.000141	6.77	0.00015
ABCC12	94160	0.88	0.000145	4.12	0.000645
KCNS1	3787	0.88	9.18e-05	5.3	0.000294
ITPR1	3708	0.89	9.18e-05	3.05	0.00016
TBR1	10716	0.89	0.000234	3.94	0.000562
MCHR2	84539	0.89	0.000335	3.59	0.000597
C11orf41	25758	0.89	8.62e-05	2.92	0.000401
R3HDM1	23518	0.89	0.000127	2.79	0.000604
EPHB6	2051	0.89	0.000101	4.17	0.000346
AC109486.1	25859	0.9	0.00038	4.06	0.000337
AC079341.1	100192379	0.9	0.000129	4.64	0.000468
MEF2C	4208	0.9	9.23e-05	4.08	0.000152
ZNF727	442319	0.9	9.69e-05	4.31	0.000444
C13orf16	121793	0.9	0.000109	4.14	0.000281
SLC26A4	5172	0.9	0.000124	3.98	0.000548
TNNT2	7139	0.9	0.000114	5.2	0.000757
ADCY2	108	0.9	0.000227	4.25	0.000353
KIAA0748	9840	0.91	0.000121	5.52	0.00032
AC078937.4	286002	0.91	0.000155	4.97	0.000437
CHN1	1123	0.91	0.000106	3.19	0.000256
FOXG1B	2290	0.91	0.000114	8.45	0.00016
DLX1	1745	0.91	0.000255	5.34	0.000468
C2orf55	343990	0.91	0.000121	4.95	0.000112
KCNF1	3754	0.91	0.000109	4.93	0.000468
TIAM2	26230	0.91	8.62e-05	4.91	0.00033
ITPKA	3706	0.91	0.000153	5.61	0.000354
NRGN	4900	0.91	8.62e-05	6.19	0.000112
RXFP1	59350	0.91	0.000274	4.56	0.000342
LY86-AS1	285780	0.91	0.000109	5.97	0.000112
THEMIS	387357	0.91	0.000109	6.11	0.000389
AC112641.2	401097	0.91	8.62e-05	4.2	0.000112
OR14I1	401994	0.91	0.00019	5.46	0.000131
CRYM	1428	0.92	8.62e-05	7.56	0.000112
GALNTL5	168391	0.92	0.000121	5.35	0.000578
