# Supplementary material for: Transcriptomic signatures of brain regional vulnerability to Parkinson’s disease
Source: Commun Biol. 2020 Mar 5;3:101. doi: 10.1038/s42003-020-0804-9 (PMC7058608; doi:10.1038/s42003-020-0804-9)
Supplement: Supplementary file 3 — Supplementary Data 2 [file 42003_2020_804_MOESM3_ESM.xlsx]

## Sheet: Sheet1
Category	Term	Count	%	PValue	Genes	List Total	Pop Hits	Pop Total	Fold Enrichment	Bonferroni	Benjamini	FDR
GOTERM_BP_ALL	GO:0009653~anatomical structure morphogenesis	93	27.0349	2.70717e-11	3087, 57633, 1296, 6772, 55843, 3875, 2335, 153572, 7456, 4824, 3199, 2297, 10586, 2246, 23136, 4211, 55997, 80781, 3200, 85461, 3201, 3202, 3203, 3204, 152503, 302, 25932, 1285, 118987, 2321, 25937, 7408, 57216, 7481, 79191, 51330, 3688, 8828, 3400, 871, 2059, 1495, 6195, 824, 668, 133, 2625, 3214, 4776, 3215, 10265, 3212, 79365, 3213, 441478, 6281, 23011, 2078, 3315, 5457, 10276, 10630, 114793,…	287	2564	15620	1.97408	1.21525e-07	1.21525e-07	5.09342e-08
GOTERM_BP_ALL	GO:0048514~blood vessel morphogenesis	34	9.88372	6.47618e-11	133, 3087, 4776, 1296, 6772, 3213, 441478, 2335, 3315, 2246, 7049, 4211, 80781, 3200, 7046, 79625, 3202, 3204, 302, 25932, 1285, 90, 2321, 2637, 7481, 51330, 3688, 8828, 358, 6915, 7058, 83478, 4914, 55636	287	481	15620	3.8471	2.90715e-07	1.45358e-07	1.21847e-07
GOTERM_BP_ALL	GO:0001568~blood vessel development	37	10.7558	6.64897e-11	133, 3087, 4776, 1296, 6772, 3213, 441478, 2335, 3315, 4824, 2246, 3696, 7049, 4211, 80781, 3200, 7046, 79625, 3202, 3204, 302, 25932, 1285, 90, 2321, 2637, 10512, 7481, 51330, 3688, 8828, 358, 6915, 7058, 83478, 4914, 55636	287	565	15620	3.56412	2.98472e-07	9.94908e-08	1.25098e-07
GOTERM_BP_ALL	GO:0001525~angiogenesis	31	9.01163	7.47406e-11	133, 3087, 4776, 1296, 6772, 3213, 441478, 2335, 3315, 2246, 4211, 80781, 3200, 7046, 79625, 3202, 3204, 302, 25932, 1285, 2321, 90, 2637, 51330, 3688, 8828, 358, 6915, 7058, 83478, 4914	287	404	15620	4.17618	3.3551e-07	8.38776e-08	1.40621e-07
GOTERM_BP_ALL	GO:0001944~vasculature development	38	11.0465	8.59082e-11	133, 3087, 4776, 1296, 6772, 3213, 441478, 2335, 3315, 4824, 10630, 2246, 3696, 7049, 4211, 80781, 3200, 7046, 79625, 3202, 3204, 302, 25932, 1285, 90, 2321, 2637, 10512, 7481, 51330, 3688, 8828, 358, 6915, 7058, 83478, 4914, 55636	287	599	15620	3.45268	3.85642e-07	7.71284e-08	1.61633e-07
GOTERM_BP_ALL	GO:0050793~regulation of developmental process	79	22.9651	1.91757e-10	8531, 3087, 57633, 6772, 55843, 5021, 2335, 7456, 3199, 4824, 2297, 2246, 4821, 23136, 7852, 4211, 3635, 3202, 3204, 152503, 1285, 347902, 118987, 2670, 2321, 25937, 57216, 972, 7481, 79191, 51330, 5978, 3400, 7077, 85477, 2059, 1495, 1910, 133, 2625, 4776, 79365, 3213, 441478, 10362, 8654, 6281, 23011, 2078, 3315, 5457, 140578, 10276, 10630, 114793, 367, 7049, 196527, 7046, 3170, 79625, 9423, 90…	287	2076	15620	2.07109	8.60798e-07	1.43466e-07	3.60783e-07
GOTERM_BP_ALL	GO:0048646~anatomical structure formation involved in morphogenesis	53	15.407	3.86988e-10	824, 3087, 133, 2625, 1296, 4776, 6772, 3213, 441478, 153572, 2335, 2078, 3315, 4824, 2297, 2246, 10630, 3175, 367, 23136, 4211, 7049, 80781, 3200, 7046, 3170, 85461, 79625, 3202, 3204, 302, 25932, 1285, 90, 2321, 26508, 2637, 57216, 7408, 10512, 7481, 79191, 51330, 3688, 8828, 3975, 10938, 358, 6915, 7058, 83478, 4914, 7368	287	1121	15620	2.57318	1.73719e-06	2.4817e-07	7.28101e-07
GOTERM_BP_ALL	GO:0003002~regionalization	26	7.55814	1.09095e-09	3087, 3214, 3215, 3212, 3213, 441478, 153572, 4824, 3199, 2297, 4821, 3200, 7046, 3170, 3202, 3203, 3204, 90, 2637, 57216, 10512, 79191, 5090, 8828, 3975, 3232	287	320	15620	4.42204	4.89725e-06	6.12158e-07	2.05257e-06
GOTERM_BP_ALL	GO:0072358~cardiovascular system development	46	13.3721	1.93963e-09	3087, 133, 2625, 4776, 1296, 6772, 3213, 441478, 5021, 2335, 5457, 3315, 2078, 4824, 2246, 10630, 3696, 64359, 7049, 4211, 80781, 7046, 3200, 79625, 3202, 3204, 302, 25932, 1285, 26508, 90, 2321, 2637, 57216, 10512, 7481, 51330, 5978, 3688, 8828, 358, 6915, 7058, 83478, 4914, 55636	287	930	15620	2.69199	8.70696e-06	9.67443e-07	3.64933e-06
GOTERM_BP_ALL	GO:0072359~circulatory system development	46	13.3721	1.93963e-09	3087, 133, 2625, 4776, 1296, 6772, 3213, 441478, 5021, 2335, 5457, 3315, 2078, 4824, 2246, 10630, 3696, 64359, 7049, 4211, 80781, 7046, 3200, 79625, 3202, 3204, 302, 25932, 1285, 26508, 90, 2321, 2637, 57216, 10512, 7481, 51330, 5978, 3688, 8828, 358, 6915, 7058, 83478, 4914, 55636	287	930	15620	2.69199	8.70696e-06	9.67443e-07	3.64933e-06
GOTERM_BP_ALL	GO:0009887~organ morphogenesis	47	13.6628	2.44713e-09	668, 3087, 133, 2625, 3214, 1296, 3215, 10265, 6772, 3212, 79365, 3213, 153572, 5457, 2078, 3199, 4824, 2297, 2246, 367, 7049, 4211, 80781, 7046, 3200, 3202, 3203, 9423, 3204, 26508, 90, 2637, 25937, 57216, 10512, 7481, 79191, 4478, 8828, 3975, 358, 3400, 3232, 871, 1495, 55636, 6195	287	971	15620	2.63438	1.09851e-05	1.09852e-06	4.60417e-06
GOTERM_BP_ALL	GO:0009952~anterior/posterior pattern specification	20	5.81395	2.95404e-09	3202, 3203, 3204, 3087, 3214, 3215, 3212, 3213, 441478, 2637, 57216, 10512, 5090, 3199, 4824, 3975, 3232, 7046, 3200, 3170	287	194	15620	5.61083	1.32606e-05	1.20551e-06	5.55789e-06
GOTERM_BP_ALL	GO:0007389~pattern specification process	29	8.43023	5.16665e-09	3087, 3214, 4776, 3215, 3212, 3213, 441478, 153572, 4824, 3199, 2297, 4821, 55997, 3200, 7046, 3170, 3202, 3203, 3204, 90, 2637, 57216, 10512, 5090, 79191, 8828, 3975, 3232, 4242	287	426	15620	3.70499	2.31928e-05	1.93276e-06	9.72084e-06
GOTERM_BP_ALL	GO:0048729~tissue morphogenesis	35	10.1744	9.46078e-09	133, 3087, 2625, 4776, 3214, 6772, 3212, 441478, 153572, 5457, 4824, 2297, 2246, 367, 7049, 7046, 3202, 9423, 25932, 26508, 90, 2637, 57216, 7408, 10512, 7481, 94134, 79191, 4478, 3688, 163183, 8828, 3975, 3400, 55636	287	616	15620	3.09233	4.24685e-05	3.26687e-06	1.78001e-05
GOTERM_BP_ALL	GO:0048598~embryonic morphogenesis	33	9.59302	1.28158e-08	668, 133, 3087, 2625, 3214, 10265, 3215, 3212, 3213, 153572, 2335, 3199, 10586, 367, 55997, 3200, 7046, 3170, 3202, 3203, 9423, 3204, 2321, 90, 2637, 57216, 7408, 7481, 79191, 3688, 3975, 3232, 55636	287	562	15620	3.19578	5.75285e-05	4.10929e-06	2.41124e-05
GOTERM_BP_ALL	GO:0051094~positive regulation of developmental process	47	13.6628	4.31184e-08	8531, 133, 57633, 2625, 5021, 2335, 10362, 6281, 8654, 23011, 3315, 2297, 10276, 2246, 4821, 367, 7852, 7049, 7046, 196527, 3170, 79625, 3635, 3202, 9423, 347902, 26508, 90, 2321, 2670, 25937, 972, 79191, 51330, 463, 3975, 10938, 358, 7077, 6915, 85477, 7058, 3232, 4914, 1495, 55636, 286410	287	1066	15620	2.39961	0.00019354	1.29038e-05	8.11254e-05
GOTERM_BP_ALL	GO:0048468~cell development	68	19.7674	8.98531e-08	57633, 6772, 2335, 3199, 2297, 43, 4821, 23136, 7852, 4211, 80781, 3202, 302, 25932, 2670, 25937, 7408, 57216, 7481, 79191, 51330, 5978, 3688, 8828, 7077, 3400, 871, 1495, 5788, 668, 1910, 133, 2625, 4776, 10265, 3213, 10362, 8654, 6281, 23011, 5457, 2078, 140578, 10276, 3175, 367, 285527, 7049, 51294, 168002, 7046, 3170, 79625, 9423, 90, 26508, 2637, 7465, 10512, 5090, 4478, 463, 3975, 10938, 32…	287	1913	15620	1.93461	0.000403269	2.52091e-05	0.000169055
GOTERM_BP_ALL	GO:0051240~positive regulation of multicellular organismal process	55	15.9884	9.2665e-08	8531, 57633, 5021, 2335, 56829, 9388, 4824, 376497, 2297, 2246, 4821, 22900, 7852, 3635, 3202, 347902, 2321, 2670, 25937, 972, 7481, 79191, 51330, 8828, 7077, 3400, 85477, 668, 1910, 133, 4776, 2625, 10362, 8654, 23011, 3315, 2078, 7049, 196527, 7046, 3170, 23586, 79625, 3113, 9423, 26508, 90, 3975, 358, 6915, 7058, 3232, 4914, 55636, 286410	287	1395	15620	2.14579	0.000415887	2.44687e-05	0.000174345
GOTERM_BP_ALL	GO:2000026~regulation of multicellular organismal development	62	18.0233	1.01938e-07	8531, 3087, 57633, 6772, 5021, 2335, 3199, 4824, 2297, 2246, 4821, 7852, 4211, 3635, 3202, 3204, 1285, 347902, 2321, 2670, 25937, 57216, 972, 7481, 79191, 51330, 5978, 7077, 3400, 85477, 1495, 1910, 133, 2625, 4776, 3213, 441478, 10362, 23011, 5457, 3315, 140578, 367, 7049, 196527, 7046, 3170, 79625, 9423, 90, 26508, 10512, 463, 3975, 358, 26471, 6915, 7058, 3232, 4914, 55636, 286410	287	1675	15620	2.01454	0.000457493	2.54218e-05	0.000191791
GOTERM_BP_ALL	GO:0048518~positive regulation of biological process	135	39.2442	1.32729e-07	8531, 64094, 3087, 84932, 140609, 6772, 5021, 2741, 2335, 4824, 2297, 43, 4821, 22900, 4211, 112464, 2151, 3200, 3099, 10161, 3202, 3204, 152503, 1285, 2321, 57216, 7408, 7481, 55859, 4603, 130132, 3688, 7077, 3400, 85477, 51435, 2212, 1495, 1910, 2625, 3214, 4776, 29775, 3215, 6281, 8654, 23011, 3315, 2078, 10085, 10276, 6372, 3696, 7049, 343637, 7046, 196527, 23586, 79625, 3113, 9423, 10312, 90…	287	5028	15620	1.46129	0.000595644	2.97906e-05	0.000249724
GOTERM_BP_ALL	GO:0051239~regulation of multicellular organismal process	83	24.1279	1.8652e-07	8531, 3087, 57633, 6772, 5021, 2335, 2741, 56829, 1573, 9388, 10385, 4824, 3199, 376497, 2297, 2246, 4821, 22900, 55603, 7852, 4211, 3635, 56957, 3202, 3204, 302, 1285, 347902, 2670, 2321, 25937, 57216, 972, 7481, 79191, 51330, 5978, 3688, 8828, 4261, 3400, 7077, 85477, 1495, 668, 1910, 133, 2625, 4776, 7103, 10265, 3213, 441478, 10362, 8654, 23011, 2078, 3315, 5457, 140578, 367, 7049, 196527, 70…	287	2593	15620	1.74211	0.000836936	3.987e-05	0.000350928
GOTERM_BP_ALL	GO:0048562~embryonic organ morphogenesis	21	6.10465	2.91764e-07	668, 3202, 3203, 3204, 9423, 3214, 2625, 3215, 10265, 3212, 3213, 90, 2637, 57216, 7481, 3199, 3975, 3232, 7046, 3200, 55636	287	284	15620	4.02439	0.00130887	5.95313e-05	0.000548939
GOTERM_BP_ALL	GO:0048522~positive regulation of cellular process	124	36.0465	3.47279e-07	8531, 3087, 84932, 140609, 6772, 5021, 2335, 4824, 2297, 43, 4821, 22900, 4211, 112464, 2151, 3200, 10161, 3099, 3202, 3204, 152503, 1285, 2321, 57216, 7408, 7481, 55859, 4603, 3688, 7077, 3400, 85477, 1495, 1910, 2625, 3214, 4776, 29775, 3215, 6281, 8654, 23011, 3315, 10276, 6372, 7049, 343637, 7046, 196527, 23586, 79625, 3113, 9423, 10312, 90, 2637, 90506, 10512, 6667, 5570, 27303, 23433, 10938…	287	4555	15620	1.48161	0.00155772	6.49535e-05	0.000653388
GOTERM_BP_ALL	GO:0043009~chordate embryonic development	30	8.72093	6.7608e-07	824, 8531, 133, 3087, 2625, 3214, 10265, 3215, 3212, 3213, 441478, 3199, 4824, 367, 51294, 3200, 7046, 3202, 3203, 3204, 90, 2637, 57216, 7408, 10512, 7481, 3688, 3975, 3232, 55636	287	570	15620	2.86448	0.00303032	0.00012139	0.00127201
GOTERM_BP_ALL	GO:0022603~regulation of anatomical structure morphogenesis	43	12.5	7.59857e-07	133, 3087, 2625, 4776, 55843, 6772, 441478, 2335, 6281, 23011, 3315, 7456, 2078, 10276, 10630, 2246, 114793, 367, 23136, 7046, 3170, 3202, 152503, 9423, 1285, 118987, 90, 2321, 25937, 10493, 57216, 10512, 7481, 51330, 4478, 23433, 3975, 10938, 358, 6915, 7058, 4914, 2059	287	1027	15620	2.27875	0.00340519	0.000131184	0.00142963
GOTERM_BP_ALL	GO:0009792~embryo development ending in birth or egg hatching	30	8.72093	8.46897e-07	824, 8531, 133, 3087, 2625, 3214, 10265, 3215, 3212, 3213, 441478, 3199, 4824, 367, 51294, 3200, 7046, 3202, 3203, 3204, 90, 2637, 57216, 7408, 10512, 7481, 3688, 3975, 3232, 55636	287	576	15620	2.83464	0.0037945	0.000140795	0.00159339
GOTERM_BP_ALL	GO:0035295~tube development	30	8.72093	8.46897e-07	1910, 133, 3087, 2625, 4776, 6772, 5021, 441478, 153572, 4824, 2297, 10630, 2246, 4821, 367, 168002, 3202, 9423, 25932, 26508, 90, 2637, 25937, 57216, 7408, 10512, 7481, 79191, 3975, 55636	287	576	15620	2.83464	0.0037945	0.000140795	0.00159339
GOTERM_BP_ALL	GO:0009888~tissue development	60	17.4419	8.85238e-07	8531, 3087, 6772, 2335, 153572, 4824, 2297, 2246, 4821, 80781, 3200, 3202, 3204, 25932, 25937, 7408, 57216, 7481, 79191, 3688, 8828, 3400, 85477, 871, 5788, 668, 1910, 133, 2625, 4776, 3214, 3215, 3212, 3213, 441478, 10362, 960, 5457, 2078, 3175, 367, 3696, 7049, 168002, 196527, 7046, 3170, 9423, 90, 26508, 2637, 10512, 94134, 4478, 163183, 3975, 26471, 3232, 4914, 55636	287	1700	15620	1.92089	0.00396595	0.000141913	0.00166552
GOTERM_MF_ALL	GO:0043565~sequence-specific DNA binding	42	12.2093	9.59197e-07	668, 8531, 3087, 2625, 4776, 3214, 440097, 10265, 3215, 6772, 79365, 3212, 3213, 5993, 153572, 5457, 2078, 3199, 4824, 2297, 3195, 4821, 367, 4211, 3200, 3170, 3201, 3202, 3203, 3204, 26508, 2637, 6667, 79191, 5090, 4603, 463, 5978, 3975, 9189, 3232, 55636	281	1027	15710	2.28638	0.000759396	0.000759396	0.00147042
GOTERM_BP_ALL	GO:0002009~morphogenesis of an epithelium	28	8.13953	9.63096e-07	133, 3087, 2625, 3214, 4776, 3212, 6772, 441478, 153572, 4824, 2297, 2246, 367, 3202, 9423, 25932, 90, 2637, 57216, 7408, 10512, 7481, 94134, 79191, 4478, 163183, 3975, 3400	287	515	15620	2.95903	0.00431401	0.00014907	0.00181201
GOTERM_BP_ALL	GO:0009790~embryo development	40	11.6279	1.28118e-06	668, 824, 8531, 133, 3087, 2625, 3214, 3215, 10265, 3212, 3213, 441478, 153572, 2335, 3199, 4824, 10586, 367, 55997, 51294, 3200, 7046, 3170, 3202, 3203, 9423, 3204, 90, 2321, 2637, 57216, 7408, 10512, 7481, 79191, 3688, 8828, 3975, 3232, 55636	287	937	15620	2.32338	0.0057347	0.000191688	0.00241045
GOTERM_BP_ALL	GO:0044707~single-multicellular organism process	144	41.8605	1.9704e-06	283659, 8531, 3087, 1296, 6772, 5021, 2335, 2741, 153572, 4824, 2297, 43, 4821, 22900, 23136, 112464, 4211, 2151, 3200, 85461, 3099, 3201, 3202, 3203, 3204, 1285, 1286, 2321, 57216, 7408, 7481, 1381, 55859, 3688, 7077, 3400, 85477, 7079, 871, 1495, 824, 1910, 2625, 4776, 7103, 3214, 3215, 3212, 3213, 8654, 23011, 3315, 2078, 140578, 10085, 285527, 3696, 7049, 343637, 168002, 51294, 9427, 7046, 19…	287	5713	15620	1.37182	0.00880612	0.000276372	0.00370715
GOTERM_BP_ALL	GO:0048568~embryonic organ development	24	6.97674	2.30367e-06	668, 3202, 3203, 3087, 3204, 9423, 133, 3214, 2625, 3215, 10265, 3212, 3213, 90, 2637, 57216, 7481, 3199, 3975, 3232, 51294, 7046, 3200, 55636	287	413	15620	3.16272	0.0102879	0.000313321	0.00433418
GOTERM_BP_ALL	GO:0048856~anatomical structure development	135	39.2442	2.36217e-06	283659, 8531, 3087, 1296, 6772, 55843, 5021, 3875, 153572, 2335, 4824, 2297, 43, 4821, 23136, 4211, 3200, 85461, 3099, 3201, 3202, 3203, 3204, 152503, 1285, 1286, 118987, 2321, 57216, 7408, 7481, 1381, 55859, 3688, 7077, 3400, 85477, 7079, 871, 1495, 824, 1910, 2625, 3214, 4776, 3215, 3212, 3213, 6281, 8654, 23011, 3315, 2078, 140578, 10085, 10276, 285527, 3696, 7049, 343637, 168002, 51294, 7046,…	287	5266	15620	1.39525	0.0105478	0.000311828	0.00444424
GOTERM_BP_ALL	GO:0051960~regulation of nervous system development	34	9.88372	3.14959e-06	1910, 57633, 2625, 4776, 3213, 5021, 2335, 10362, 23011, 5457, 140578, 3199, 4821, 7852, 4211, 79625, 9423, 347902, 26508, 2670, 57216, 10512, 79191, 51330, 463, 5978, 3975, 7077, 3400, 7058, 3232, 1495, 4914, 55636	287	754	15620	2.45418	0.0140391	0.000403877	0.00592566
GOTERM_BP_ALL	GO:0040011~locomotion	53	15.407	3.38636e-06	6772, 2335, 3199, 2297, 2246, 7852, 123920, 80781, 3635, 3202, 3204, 25932, 2321, 7408, 57216, 972, 7481, 83666, 51330, 3688, 8828, 11240, 2059, 1495, 5788, 221178, 1910, 2625, 7145, 960, 5457, 3315, 2078, 10276, 10630, 3175, 6372, 7049, 196527, 7046, 23586, 79625, 9423, 90, 2637, 2921, 10512, 54443, 4478, 3975, 5337, 285025, 4914	287	1483	15620	1.94506	0.0150864	0.000422171	0.0063711
GOTERM_BP_ALL	GO:0060562~epithelial tube morphogenesis	20	5.81395	3.96414e-06	3202, 3087, 9423, 133, 4776, 2625, 25932, 90, 441478, 2637, 153572, 7408, 57216, 7481, 79191, 4824, 2297, 2246, 3975, 367	287	307	15620	3.54561	0.0176377	0.000480832	0.0074581
GOTERM_BP_ALL	GO:0060284~regulation of cell development	36	10.4651	3.98918e-06	1910, 2625, 4776, 6772, 3213, 2335, 10362, 6281, 8654, 23011, 5457, 140578, 3199, 10276, 4821, 7852, 4211, 7046, 3170, 79625, 9423, 26508, 2670, 90, 25937, 10512, 79191, 51330, 463, 5978, 7077, 3400, 3232, 1495, 4914, 55636	287	834	15620	2.34928	0.0177481	0.000471138	0.00750521
GOTERM_BP_ALL	GO:0051674~localization of cell	48	13.9535	4.03534e-06	221178, 1910, 2625, 6772, 2335, 7145, 960, 5457, 3315, 2078, 10276, 2246, 10630, 3175, 6372, 7852, 7049, 80781, 7046, 196527, 23586, 79625, 3635, 3202, 3204, 9423, 25932, 90, 2321, 2637, 2921, 57216, 10512, 972, 7481, 54443, 83666, 51330, 4478, 3688, 8828, 3975, 5337, 285025, 11240, 2059, 1495, 5788	287	1291	15620	2.02355	0.0179516	0.000464371	0.00759206
GOTERM_BP_ALL	GO:0048870~cell motility	48	13.9535	4.03534e-06	221178, 1910, 2625, 6772, 2335, 7145, 960, 5457, 3315, 2078, 10276, 2246, 10630, 3175, 6372, 7852, 7049, 80781, 7046, 196527, 23586, 79625, 3635, 3202, 3204, 9423, 25932, 90, 2321, 2637, 2921, 57216, 10512, 972, 7481, 54443, 83666, 51330, 4478, 3688, 8828, 3975, 5337, 285025, 11240, 2059, 1495, 5788	287	1291	15620	2.02355	0.0179516	0.000464371	0.00759206
GOTERM_BP_ALL	GO:0035239~tube morphogenesis	21	6.10465	5.9312e-06	3202, 3087, 9423, 133, 4776, 2625, 25932, 90, 441478, 2637, 153572, 7408, 57216, 7481, 79191, 4824, 2297, 2246, 3975, 367, 55636	287	345	15620	3.31283	0.0262739	0.000649185	0.0111587
GOTERM_BP_ALL	GO:0016477~cell migration	44	12.7907	6.00775e-06	221178, 1910, 2625, 6772, 2335, 7145, 960, 5457, 3315, 2078, 10276, 2246, 3175, 6372, 7852, 7049, 80781, 7046, 196527, 79625, 3635, 3202, 9423, 3204, 25932, 90, 2321, 2637, 2921, 57216, 10512, 972, 7481, 54443, 83666, 51330, 4478, 3688, 8828, 3975, 285025, 11240, 2059, 5788	287	1153	15620	2.07693	0.0266084	0.00064191	0.0113027
GOTERM_BP_ALL	GO:0000904~cell morphogenesis involved in differentiation	33	9.59302	6.152e-06	57633, 2625, 4776, 6772, 2335, 6281, 23011, 5457, 2078, 3199, 2297, 10276, 367, 7049, 80781, 168002, 7046, 3170, 9423, 25932, 26508, 90, 2637, 25937, 57216, 7408, 10512, 7481, 51330, 3688, 8828, 3975, 4914	287	742	15620	2.42052	0.0272386	0.000642036	0.0115741
GOTERM_BP_ALL	GO:0008283~cell proliferation	59	17.1512	6.50795e-06	3087, 1296, 6772, 2335, 9388, 10385, 4824, 10586, 43, 2246, 80781, 3200, 3635, 3202, 302, 1285, 2321, 2670, 25937, 972, 7481, 10437, 5978, 3688, 8828, 7077, 3400, 85477, 2059, 1495, 5788, 6195, 1910, 133, 2625, 3214, 60495, 79365, 441478, 8654, 2078, 1604, 10630, 367, 7049, 7046, 3113, 9423, 10312, 957, 11119, 2637, 3975, 358, 3977, 26471, 26136, 9940, 4914	287	1767	15620	1.81725	0.0287917	0.000663741	0.0122437
GOTERM_BP_ALL	GO:0048513~animal organ development	87	25.2907	6.784e-06	8531, 3087, 1296, 6772, 5021, 153572, 4824, 3199, 2297, 10586, 2246, 43, 4821, 4211, 80781, 3200, 3635, 3099, 3202, 3203, 3204, 302, 25932, 1285, 1286, 25937, 57216, 972, 7481, 79191, 5978, 3688, 8828, 11240, 3400, 85477, 871, 1495, 5788, 6195, 668, 1910, 133, 2625, 3214, 4776, 3215, 10265, 3212, 79365, 3213, 441478, 10362, 960, 6538, 2078, 5457, 140578, 10630, 5209, 3175, 367, 3696, 7049, 51294,…	287	3013	15620	1.57152	0.0299944	0.000676515	0.012763
GOTERM_BP_ALL	GO:0032502~developmental process	136	39.5349	7.24316e-06	283659, 8531, 3087, 1296, 6772, 55843, 5021, 3875, 153572, 2335, 4824, 2297, 43, 4821, 23136, 4211, 3200, 85461, 3099, 3201, 3202, 3203, 3204, 152503, 1285, 1286, 118987, 2321, 57216, 7408, 7481, 1381, 55859, 3688, 7077, 3400, 85477, 7079, 871, 1495, 824, 1910, 2625, 4776, 3214, 3215, 3212, 3213, 6281, 8654, 23011, 3315, 2078, 140578, 10085, 10276, 285527, 3696, 7049, 343637, 168002, 51294, 7046,…	287	5419	15620	1.3659	0.0319917	0.000706591	0.0136268
GOTERM_BP_ALL	GO:0045597~positive regulation of cell differentiation	35	10.1744	7.58052e-06	133, 2625, 3214, 2335, 10362, 6281, 8654, 23011, 10276, 4821, 367, 7852, 7046, 3635, 79625, 3202, 9423, 26508, 2670, 90, 25937, 972, 79191, 51330, 463, 10938, 3975, 3400, 7077, 85477, 3232, 1495, 4914, 6195, 286410	287	822	15620	2.31737	0.0334566	0.000723761	0.0142615
GOTERM_BP_ALL	GO:0048699~generation of neurons	48	13.9535	8.72041e-06	1910, 133, 57633, 2625, 4776, 10265, 3213, 2335, 10362, 23011, 5457, 140578, 3199, 2297, 4821, 285527, 23136, 7852, 4211, 51294, 7046, 3170, 79625, 9423, 26508, 2670, 2637, 7465, 57216, 7408, 10512, 7481, 79191, 5090, 51330, 5978, 463, 3688, 8828, 3975, 10938, 7077, 3400, 3232, 7368, 4914, 1495, 55636	287	1329	15620	1.96569	0.0383898	0.000798581	0.0164058
GOTERM_BP_ALL	GO:0000902~cell morphogenesis	45	13.0814	9.92029e-06	57633, 2625, 4776, 55843, 6772, 2335, 6281, 23011, 5457, 7456, 2078, 3199, 2297, 10276, 10630, 3175, 367, 285527, 23136, 7049, 80781, 168002, 7046, 3170, 9423, 25932, 26508, 90, 2637, 25937, 7465, 57216, 7408, 10512, 7481, 51330, 4478, 3688, 23433, 8828, 3975, 10938, 7368, 4914, 2059	287	1215	15620	2.01574	0.0435554	0.000890252	0.018663
GOTERM_BP_ALL	GO:0048731~system development	110	31.9767	1.00164e-05	8531, 3087, 1296, 6772, 5021, 153572, 2335, 4824, 2297, 43, 4821, 23136, 4211, 3200, 3099, 3202, 3203, 3204, 1285, 1286, 2321, 7408, 57216, 7481, 55859, 3688, 7077, 3400, 85477, 7079, 871, 1495, 1910, 2625, 3214, 4776, 3215, 3212, 3213, 23011, 3315, 2078, 140578, 285527, 3696, 7049, 168002, 51294, 7046, 196527, 79625, 9423, 90, 2637, 10512, 10938, 26471, 7058, 83478, 3232, 4242, 57633, 3199, 1058…	287	4142	15620	1.44538	0.0439681	0.000881259	0.0188438
GOTERM_CC_ALL	GO:0005578~proteinaceous extracellular matrix	20	5.81395	1.32557e-05	64094, 9423, 302, 1296, 60495, 1285, 1286, 2335, 7481, 84034, 2246, 43, 7077, 7058, 7049, 7079, 80781, 5265, 3959, 79625	303	340	16813	3.26403	0.00630305	0.00630305	0.0189606
GOTERM_BP_ALL	GO:0030182~neuron differentiation	44	12.7907	1.58694e-05	1910, 133, 57633, 2625, 4776, 10265, 2335, 10362, 23011, 5457, 140578, 3199, 2297, 4821, 285527, 23136, 4211, 51294, 7046, 3170, 79625, 9423, 26508, 2670, 2637, 7465, 57216, 7408, 10512, 7481, 79191, 5090, 51330, 5978, 3688, 8828, 3975, 10938, 7077, 3400, 3232, 7368, 4914, 1495	287	1199	15620	1.99725	0.0687601	0.00131836	0.0298534
GOTERM_BP_ALL	GO:0050794~regulation of cellular process	214	62.2093	1.67231e-05	64094, 3087, 6772, 55843, 153572, 2335, 388336, 56241, 43, 84674, 22900, 23136, 112464, 4211, 6769, 3099, 1184, 118987, 2321, 57216, 7481, 55859, 4603, 130132, 7178, 7077, 85477, 7079, 2217, 2212, 1495, 221178, 824, 3597, 4776, 63901, 23011, 140578, 6372, 7049, 343637, 168002, 7046, 389136, 79625, 10312, 90506, 10493, 5337, 7058, 9189, 7712, 4242, 114, 11228, 7456, 10385, 10586, 2246, 7852, 8502,…	287	9817	15620	1.18641	0.0723222	0.00136399	0.0314592
GOTERM_BP_ALL	GO:0045595~regulation of cell differentiation	51	14.8256	1.83175e-05	6772, 2335, 3199, 4821, 7852, 4211, 3635, 3202, 3204, 2670, 25937, 972, 79191, 51330, 5978, 3688, 7077, 3400, 85477, 1495, 6195, 1910, 133, 4776, 3214, 2625, 79365, 3213, 441478, 10362, 6281, 8654, 23011, 5457, 140578, 10276, 367, 7046, 3170, 79625, 9423, 26508, 90, 10512, 463, 10938, 3975, 3232, 4914, 55636, 286410	287	1491	15620	1.86162	0.078938	0.00146728	0.034458
GOTERM_MF_ALL	GO:0000976~transcription regulatory region sequence-specific DNA binding	29	8.43023	2.22597e-05	668, 8531, 3087, 4776, 2625, 3215, 79365, 6772, 3213, 5993, 5457, 4824, 3199, 2297, 3195, 367, 4211, 3170, 3202, 3204, 26508, 2637, 6667, 5090, 4603, 463, 5978, 9189, 55636	281	664	15710	2.44174	0.0174754	0.00877621	0.0341182
GOTERM_BP_ALL	GO:0051241~negative regulation of multicellular organismal process	38	11.0465	2.65706e-05	1910, 8531, 133, 3087, 7103, 2625, 4776, 6772, 5021, 441478, 2741, 2335, 8654, 10385, 3199, 4824, 4821, 4211, 7046, 3170, 23586, 3635, 56957, 3202, 9423, 3204, 302, 1285, 2670, 10512, 972, 7481, 79191, 5978, 4261, 3400, 7058, 1495	287	988	15620	2.09327	0.112438	0.00209039	0.0499796
GOTERM_BP_ALL	GO:0060429~epithelium development	39	11.3372	3.08516e-05	668, 133, 3087, 2625, 4776, 3214, 3215, 6772, 3212, 441478, 153572, 4824, 2297, 2246, 4821, 3175, 367, 80781, 168002, 3202, 9423, 3204, 25932, 26508, 90, 2637, 25937, 57216, 7408, 10512, 94134, 7481, 79191, 4478, 163183, 3975, 3400, 4914, 55636	287	1034	15620	2.05278	0.129332	0.002385	0.05803
GOTERM_MF_ALL	GO:0003700~transcription factor activity, sequence-specific DNA binding	42	12.2093	3.14396e-05	668, 8531, 3087, 2625, 4776, 3214, 3215, 6772, 79365, 3212, 3213, 5993, 5457, 2078, 4824, 3199, 2297, 3195, 4821, 3175, 367, 4211, 3200, 3170, 389136, 3201, 3202, 3203, 3204, 1879, 26508, 2637, 57594, 6667, 5090, 4603, 463, 5978, 3975, 9189, 3232, 7712	281	1185	15710	1.98153	0.0245931	0.00826584	0.0481854
GOTERM_MF_ALL	GO:0001071~nucleic acid binding transcription factor activity	42	12.2093	3.1685e-05	668, 8531, 3087, 2625, 4776, 3214, 3215, 6772, 79365, 3212, 3213, 5993, 5457, 2078, 4824, 3199, 2297, 3195, 4821, 3175, 367, 4211, 3200, 3170, 389136, 3201, 3202, 3203, 3204, 1879, 26508, 2637, 57594, 6667, 5090, 4603, 463, 5978, 3975, 9189, 3232, 7712	281	1186	15710	1.97986	0.0247826	0.00625408	0.0485613
GOTERM_BP_ALL	GO:0007275~multicellular organism development	119	34.593	3.22112e-05	283659, 8531, 3087, 1296, 6772, 5021, 153572, 2335, 4824, 2297, 43, 4821, 23136, 4211, 3200, 3201, 3099, 3202, 3203, 3204, 1285, 1286, 2321, 7408, 57216, 7481, 1381, 55859, 3688, 7077, 3400, 85477, 7079, 871, 1495, 824, 1910, 2625, 3214, 4776, 3215, 3212, 3213, 23011, 3315, 2078, 140578, 10085, 285527, 3696, 7049, 343637, 168002, 51294, 7046, 196527, 79625, 9423, 90, 2637, 10512, 10938, 26471, 70…	287	4696	15620	1.37917	0.13463	0.00244782	0.0605866
GOTERM_MF_ALL	GO:0000981~RNA polymerase II transcription factor activity, sequence-specific DNA binding	28	8.13953	3.3705e-05	668, 8531, 3087, 4776, 2625, 3215, 79365, 6772, 2078, 5457, 4824, 3199, 2297, 3195, 3175, 367, 4211, 3170, 389136, 3202, 3204, 1879, 26508, 6667, 5090, 4603, 463, 5978	281	643	15710	2.43454	0.0263417	0.00443926	0.0516565
GOTERM_BP_ALL	GO:0006928~movement of cell or subcellular component	56	16.2791	3.53685e-05	6772, 2335, 7456, 3199, 2297, 2246, 7852, 55605, 80781, 3635, 3202, 3204, 25932, 2321, 7408, 57216, 972, 7481, 83666, 51330, 3688, 92017, 8828, 11240, 2059, 1495, 5788, 221178, 1910, 2625, 7145, 960, 23011, 5457, 3315, 2078, 10276, 10630, 3175, 6372, 7049, 196527, 7046, 23586, 79625, 9423, 90, 2637, 2921, 10512, 54443, 4478, 3975, 5337, 285025, 4914	287	1741	15620	1.75061	0.146809	0.0026427	0.0665234
GOTERM_BP_ALL	GO:0044767~single-organism developmental process	130	37.7907	3.70126e-05	283659, 8531, 3087, 1296, 6772, 55843, 5021, 153572, 2335, 4824, 2297, 43, 4821, 23136, 4211, 3200, 85461, 3099, 3201, 3202, 3203, 3204, 1285, 1286, 2321, 57216, 7408, 7481, 1381, 55859, 3688, 7077, 3400, 85477, 7079, 871, 1495, 824, 1910, 2625, 3214, 4776, 3215, 3212, 3213, 6281, 8654, 23011, 3315, 2078, 140578, 10085, 10276, 285527, 3696, 7049, 343637, 168002, 51294, 7046, 196527, 79625, 9423, …	287	5269	15620	1.34281	0.153083	0.0026763	0.0696148
GOTERM_BP_ALL	GO:0032989~cellular component morphogenesis	45	13.0814	4.43438e-05	57633, 2625, 4776, 55843, 6772, 2335, 6281, 23011, 5457, 7456, 2078, 3199, 2297, 10276, 10630, 3175, 367, 285527, 23136, 7049, 80781, 168002, 7046, 3170, 9423, 25932, 26508, 90, 2637, 25937, 7465, 57216, 7408, 10512, 7481, 51330, 4478, 3688, 23433, 8828, 3975, 10938, 7368, 4914, 2059	287	1292	15620	1.89561	0.180502	0.00315475	0.083398
GOTERM_BP_ALL	GO:0050789~regulation of biological process	219	63.6628	4.57698e-05	64094, 3087, 6772, 55843, 153572, 2335, 388336, 1573, 56241, 43, 84674, 22900, 23136, 112464, 4211, 6769, 3099, 1184, 118987, 2321, 57216, 7481, 55859, 4603, 130132, 7178, 7077, 85477, 7079, 2217, 2212, 1495, 221178, 824, 3597, 4776, 63901, 23011, 140578, 10085, 6372, 7049, 343637, 168002, 7046, 389136, 79625, 10312, 90506, 10493, 5337, 7058, 9189, 7712, 4242, 114, 11228, 7456, 10385, 10586, 2246…	287	10223	15620	1.16591	0.185732	0.00320525	0.0860789
GOTERM_BP_ALL	GO:0022008~neurogenesis	48	13.9535	4.63915e-05	1910, 133, 57633, 2625, 4776, 10265, 3213, 2335, 10362, 23011, 5457, 140578, 3199, 2297, 4821, 285527, 23136, 7852, 4211, 51294, 7046, 3170, 79625, 9423, 26508, 2670, 2637, 7465, 57216, 7408, 10512, 7481, 79191, 5090, 51330, 5978, 463, 3688, 8828, 3975, 10938, 7077, 3400, 3232, 7368, 4914, 1495, 55636	287	1419	15620	1.84102	0.188001	0.00319881	0.0872475
GOTERM_MF_ALL	GO:0003690~double-stranded DNA binding	31	9.01163	5.15675e-05	668, 8531, 3087, 2625, 4776, 3215, 79365, 6772, 3213, 5993, 5457, 4824, 3199, 2297, 3195, 367, 4211, 3170, 23586, 3202, 3204, 26508, 2637, 6667, 5090, 4603, 463, 5978, 5937, 9189, 55636	281	772	15710	2.24499	0.0400197	0.00581766	0.0790226
GOTERM_MF_ALL	GO:1990837~sequence-specific double-stranded DNA binding	29	8.43023	5.19219e-05	668, 8531, 3087, 4776, 2625, 3215, 79365, 6772, 3213, 5993, 5457, 4824, 3199, 2297, 3195, 367, 4211, 3170, 3202, 3204, 26508, 2637, 6667, 5090, 4603, 463, 5978, 9189, 55636	281	697	15710	2.32614	0.0402892	0.00512722	0.0795655
GOTERM_MF_ALL	GO:0000977~RNA polymerase II regulatory region sequence-specific DNA binding	26	7.55814	5.44503e-05	668, 3202, 8531, 3204, 3087, 2625, 4776, 3215, 6772, 79365, 3213, 26508, 2637, 5993, 6667, 5457, 5090, 4603, 3199, 2297, 3195, 367, 4211, 9189, 3170, 55636	281	588	15710	2.4721	0.0422091	0.00478029	0.0834385
GOTERM_BP_ALL	GO:0007155~cell adhesion	53	15.407	5.75543e-05	64094, 1296, 6772, 3875, 2335, 56829, 10385, 84034, 43, 80781, 8502, 3204, 302, 347902, 1285, 9351, 7408, 972, 51330, 3688, 8828, 1495, 5788, 3959, 2625, 441478, 10226, 960, 8654, 6281, 3315, 1604, 10085, 10630, 10276, 3175, 114793, 3696, 168002, 51294, 3170, 79625, 3113, 9423, 11119, 90, 54443, 4478, 10938, 7058, 26136, 3232, 55636	287	1643	15620	1.75565	0.227689	0.00379233	0.10823
GOTERM_BP_ALL	GO:0051093~negative regulation of developmental process	30	8.72093	5.801e-05	1910, 8531, 3087, 2625, 4776, 6772, 79365, 441478, 4824, 3199, 4821, 4211, 7046, 3170, 3635, 3202, 9423, 3204, 1285, 2670, 10493, 10512, 972, 7481, 79191, 463, 5978, 3400, 7058, 1495	287	719	15620	2.27087	0.229268	0.00376701	0.109087
GOTERM_MF_ALL	GO:0001012~RNA polymerase II regulatory region DNA binding	26	7.55814	5.94476e-05	668, 3202, 8531, 3204, 3087, 2625, 4776, 3215, 6772, 79365, 3213, 26508, 2637, 5993, 6667, 5457, 5090, 4603, 3199, 2297, 3195, 367, 4211, 9189, 3170, 55636	281	591	15710	2.45955	0.0459927	0.00469733	0.091093
GOTERM_BP_ALL	GO:0022610~biological adhesion	53	15.407	6.23138e-05	64094, 1296, 6772, 3875, 2335, 56829, 10385, 84034, 43, 80781, 8502, 3204, 302, 347902, 1285, 9351, 7408, 972, 51330, 3688, 8828, 1495, 5788, 3959, 2625, 441478, 10226, 960, 8654, 6281, 3315, 1604, 10085, 10630, 10276, 3175, 114793, 3696, 168002, 51294, 3170, 79625, 3113, 9423, 11119, 90, 54443, 4478, 10938, 7058, 26136, 3232, 55636	287	1648	15620	1.75032	0.244016	0.00393218	0.117176
GOTERM_BP_ALL	GO:0042127~regulation of cell proliferation	49	14.2442	6.53627e-05	1910, 133, 3087, 2625, 60495, 6772, 441478, 2335, 8654, 10385, 1604, 4824, 10586, 2246, 367, 6372, 7049, 80781, 7046, 3200, 3635, 3113, 3202, 9423, 302, 10312, 1285, 2670, 2321, 2921, 25937, 972, 7481, 10437, 5978, 3688, 8828, 3975, 358, 3977, 26471, 7077, 3400, 85477, 26136, 9940, 4914, 1495, 5788	287	1481	15620	1.80069	0.254293	0.00406702	0.122906
GOTERM_MF_ALL	GO:0044212~transcription regulatory region DNA binding	32	9.30233	7.21711e-05	668, 8531, 3087, 2625, 4776, 3215, 79365, 6772, 3213, 5993, 5457, 4824, 3199, 2297, 3195, 4821, 367, 4211, 3170, 3202, 3204, 26508, 2637, 6667, 7481, 5090, 4603, 463, 5978, 4261, 9189, 55636	281	825	15710	2.16853	0.0555585	0.00518303	0.110579
GOTERM_BP_ALL	GO:0001501~skeletal system development	23	6.68605	7.23837e-05	3202, 3203, 3204, 3214, 302, 3215, 10265, 3212, 3213, 960, 7481, 3199, 3975, 3696, 4211, 85477, 3232, 871, 196527, 7046, 3200, 55636, 5788	287	478	15620	2.61878	0.277431	0.00438148	0.136099
GOTERM_BP_ALL	GO:0030154~cell differentiation	93	27.0349	7.514e-05	3087, 57633, 6772, 2335, 3199, 2297, 2246, 43, 4821, 23136, 7852, 4211, 64359, 80781, 85461, 3635, 3202, 3204, 302, 25932, 2670, 2321, 25937, 57216, 7408, 972, 7481, 79191, 55859, 51330, 4603, 5978, 3688, 8828, 7178, 3400, 7077, 85477, 871, 1495, 5788, 6195, 824, 668, 1910, 133, 2625, 3214, 4776, 162394, 3215, 10265, 79365, 3213, 441478, 10362, 8654, 6281, 23011, 2078, 5457, 140578, 10276, 3175, …	287	3494	15620	1.44864	0.286317	0.00442854	0.141278
GOTERM_MF_ALL	GO:0000975~regulatory region DNA binding	32	9.30233	7.6536e-05	668, 8531, 3087, 2625, 4776, 3215, 79365, 6772, 3213, 5993, 5457, 4824, 3199, 2297, 3195, 4821, 367, 4211, 3170, 3202, 3204, 26508, 2637, 6667, 7481, 5090, 4603, 463, 5978, 4261, 9189, 55636	281	828	15710	2.16068	0.0588181	0.00503883	0.117264
GOTERM_MF_ALL	GO:0001067~regulatory region nucleic acid binding	32	9.30233	7.86763e-05	668, 8531, 3087, 2625, 4776, 3215, 79365, 6772, 3213, 5993, 5457, 4824, 3199, 2297, 3195, 4821, 367, 4211, 3170, 3202, 3204, 26508, 2637, 6667, 7481, 5090, 4603, 463, 5978, 4261, 9189, 55636	281	829	15710	2.15807	0.0604122	0.00478192	0.120541
GOTERM_BP_ALL	GO:0045944~positive regulation of transcription from RNA polymerase II promoter	37	10.7558	9.33021e-05	668, 3087, 2625, 3214, 4776, 3215, 6772, 5457, 4824, 3199, 2297, 2246, 4821, 3175, 367, 4211, 3170, 23586, 3202, 3204, 84441, 1879, 26508, 90, 2637, 25937, 6667, 5090, 169792, 55859, 4603, 5978, 23433, 4261, 3400, 55636, 6195	287	1009	15620	1.99577	0.342199	0.00542488	0.175398
GOTERM_BP_ALL	GO:0050767~regulation of neurogenesis	28	8.13953	9.96683e-05	1910, 4776, 2625, 3213, 2335, 10362, 23011, 5457, 140578, 3199, 4821, 7852, 4211, 79625, 9423, 26508, 2670, 10512, 79191, 51330, 463, 5978, 3400, 7077, 3232, 1495, 4914, 55636	287	667	15620	2.28471	0.360733	0.00564771	0.187355
GOTERM_BP_ALL	GO:0007399~nervous system development	63	18.314	0.000101378	3087, 57633, 5021, 2335, 3199, 2297, 10586, 43, 4821, 23136, 7852, 4211, 3200, 347902, 2670, 7408, 57216, 7481, 79191, 55859, 51330, 5978, 3688, 8828, 11240, 3400, 7077, 7079, 1495, 1910, 133, 2625, 4776, 10265, 3212, 3213, 10362, 23011, 6538, 5457, 140578, 5209, 285527, 51294, 7046, 3170, 79625, 9423, 26508, 2637, 7465, 10512, 5090, 463, 3975, 10938, 358, 285025, 7058, 3232, 4914, 7368, 55636	287	2120	15620	1.61735	0.36562	0.00567269	0.190566
GOTERM_CC_ALL	GO:0031012~extracellular matrix	23	6.68605	0.00011746	64094, 9423, 302, 1296, 60495, 119587, 1285, 1286, 2335, 7481, 3315, 84034, 10085, 2246, 43, 7077, 7058, 7049, 80781, 7079, 5265, 3959, 79625	303	503	16813	2.53725	0.0544907	0.0185038	0.167895
GOTERM_BP_ALL	GO:0048869~cellular developmental process	98	28.4884	0.000192788	3087, 57633, 6772, 55843, 2335, 7456, 3199, 2297, 43, 2246, 4821, 23136, 64359, 4211, 7852, 80781, 85461, 3635, 3202, 3204, 302, 25932, 2670, 2321, 25937, 57216, 7408, 972, 7481, 55859, 79191, 4603, 51330, 5978, 3688, 8828, 7178, 3400, 7077, 85477, 871, 2059, 1495, 5788, 6195, 668, 824, 1910, 133, 2625, 4776, 162394, 3214, 10265, 3215, 79365, 3213, 441478, 10362, 8654, 6281, 23011, 2078, 5457, 14…	287	3827	15620	1.39369	0.579162	0.0101308	0.3621
GOTERM_MF_ALL	GO:0050839~cell adhesion molecule binding	21	6.10465	0.000198797	302, 7103, 1285, 6772, 2670, 2335, 10226, 9351, 3875, 56829, 7408, 54443, 4478, 3688, 10085, 2246, 10938, 114793, 7077, 26136, 1495	281	455	15710	2.58034	0.145692	0.0104426	0.304318
GOTERM_BP_ALL	GO:0032501~multicellular organismal process	151	43.8953	0.000276724	283659, 8531, 3087, 1296, 6772, 5021, 2335, 2741, 153572, 1573, 4824, 2297, 43, 4821, 8736, 22900, 23136, 112464, 4211, 2151, 3200, 85461, 6769, 3099, 3201, 3202, 3203, 1184, 3204, 1285, 1286, 2321, 57216, 7408, 7481, 1381, 55859, 3688, 7077, 3400, 85477, 7079, 871, 1495, 824, 1910, 2625, 4776, 7103, 3214, 3215, 3212, 3213, 8654, 23011, 3315, 2078, 140578, 10085, 285527, 3696, 7049, 343637, 16800…	287	6594	15620	1.24631	0.711305	0.0137094	0.519363
GOTERM_BP_ALL	GO:0006935~chemotaxis	23	6.68605	0.000290779	1910, 9423, 2625, 2321, 2637, 2921, 7408, 57216, 10512, 972, 3315, 3199, 2297, 8828, 2246, 3975, 5337, 6372, 11240, 7852, 123920, 196527, 4914	287	527	15620	2.37529	0.728962	0.01409	0.545674
GOTERM_BP_ALL	GO:0042330~taxis	23	6.68605	0.000298446	1910, 9423, 2625, 2321, 2637, 2921, 7408, 57216, 10512, 972, 3315, 3199, 2297, 8828, 2246, 3975, 5337, 6372, 11240, 7852, 123920, 196527, 4914	287	528	15620	2.37079	0.738134	0.0143045	0.560023
GOTERM_BP_ALL	GO:0045596~negative regulation of cell differentiation	25	7.26744	0.000351913	1910, 4776, 2625, 6772, 79365, 441478, 3199, 4821, 4211, 7046, 3170, 3635, 3202, 9423, 3204, 2670, 25937, 10512, 972, 79191, 463, 5978, 3688, 3400, 1495	287	608	15620	2.23787	0.794029	0.0161569	0.660039
GOTERM_BP_ALL	GO:0065007~biological regulation	225	65.407	0.000369311	64094, 3087, 6772, 55843, 153572, 2335, 388336, 1573, 56241, 1583, 43, 84674, 22900, 23136, 112464, 4211, 6769, 3099, 1184, 118987, 2321, 57216, 7481, 55859, 4603, 130132, 7178, 7077, 85477, 7079, 2217, 2212, 1495, 221178, 824, 3597, 4776, 63901, 23011, 140578, 10085, 6372, 7049, 343637, 168002, 7046, 389136, 79625, 10312, 90506, 10493, 5337, 7058, 9189, 7712, 4242, 114, 11228, 7456, 10385, 10586…	287	10822	15620	1.13155	0.809507	0.0167775	0.692561
GOTERM_CC_ALL	GO:0030054~cell junction	43	12.5	0.000381302	824, 8531, 6772, 5021, 10226, 2741, 3875, 56829, 7145, 960, 23011, 3315, 43, 114793, 23136, 7852, 8502, 51294, 7046, 3170, 23586, 85461, 302, 25932, 133418, 2321, 9351, 950, 7408, 57216, 794, 54443, 10437, 4478, 3688, 117583, 10938, 85477, 26136, 83478, 2059, 1495, 5788	303	1360	16813	1.75441	0.166328	0.0444602	0.544072
GOTERM_BP_ALL	GO:0008284~positive regulation of cell proliferation	30	8.72093	0.000397378	1910, 133, 60495, 6772, 441478, 2335, 1604, 4824, 10586, 2246, 367, 7049, 80781, 3200, 7046, 3113, 9423, 302, 10312, 2321, 2670, 25937, 972, 3688, 8828, 3975, 358, 3977, 3400, 5788	287	805	15620	2.02826	0.832066	0.0178607	0.74501
GOTERM_BP_ALL	GO:0061061~muscle structure development	24	6.97674	0.000408596	668, 824, 1910, 8531, 133, 4776, 79365, 90, 26508, 10362, 57216, 5457, 140578, 463, 5978, 3688, 43, 10938, 26471, 7049, 7046, 1495, 55636, 85461	287	578	15620	2.25987	0.840317	0.0181784	0.765965
GOTERM_BP_ALL	GO:0045664~regulation of neuron differentiation	23	6.68605	0.000465876	1910, 9423, 2625, 4776, 26508, 2670, 2335, 10362, 10512, 23011, 79191, 140578, 51330, 3199, 5978, 463, 4821, 3400, 7077, 4211, 3232, 4914, 79625	287	546	15620	2.29263	0.876536	0.0204979	0.872898
GOTERM_BP_ALL	GO:0045935~positive regulation of nucleobase-containing compound metabolic process	49	14.2442	0.000494118	114, 3087, 140609, 6772, 56829, 3199, 4824, 2297, 2246, 4821, 4211, 3202, 3204, 84441, 25937, 7481, 55859, 4603, 5978, 4261, 7077, 11240, 3400, 6195, 668, 133, 4776, 3214, 2625, 3215, 5457, 3175, 367, 7046, 3170, 23586, 1879, 957, 26508, 90, 2637, 6667, 169792, 5090, 5570, 463, 23433, 3975, 55636	287	1614	15620	1.65231	0.891243	0.0213099	0.925581
GOTERM_BP_ALL	GO:1903508~positive regulation of nucleic acid-templated transcription	42	12.2093	0.000504667	668, 3087, 2625, 4776, 3214, 3215, 6772, 5457, 3199, 4824, 2297, 2246, 4821, 3175, 367, 4211, 7046, 3170, 23586, 3202, 3204, 84441, 1879, 26508, 90, 2637, 25937, 6667, 7481, 5090, 169792, 55859, 4603, 463, 5978, 23433, 3975, 4261, 3400, 11240, 55636, 6195	287	1312	15620	1.74227	0.896276	0.021553	0.945254
GOTERM_BP_ALL	GO:0045893~positive regulation of transcription, DNA-templated	42	12.2093	0.000504667	668, 3087, 2625, 4776, 3214, 3215, 6772, 5457, 3199, 4824, 2297, 2246, 4821, 3175, 367, 4211, 7046, 3170, 23586, 3202, 3204, 84441, 1879, 26508, 90, 2637, 25937, 6667, 7481, 5090, 169792, 55859, 4603, 463, 5978, 23433, 3975, 4261, 3400, 11240, 55636, 6195	287	1312	15620	1.74227	0.896276	0.021553	0.945254
GOTERM_BP_ALL	GO:0022604~regulation of cell morphogenesis	23	6.68605	0.000581194	9423, 152503, 4776, 55843, 6772, 90, 118987, 2335, 25937, 6281, 10512, 23011, 7456, 51330, 4478, 23433, 10276, 10630, 114793, 23136, 7046, 3170, 2059	287	555	15620	2.25545	0.926446	0.0238746	1.08785
GOTERM_BP_ALL	GO:0051173~positive regulation of nitrogen compound metabolic process	51	14.8256	0.000593156	8531, 114, 3087, 140609, 6772, 56829, 3199, 4824, 2297, 2246, 4821, 4211, 3202, 3204, 84441, 25937, 7481, 55859, 4603, 5978, 4261, 7077, 11240, 3400, 6195, 668, 133, 4776, 3214, 2625, 3215, 5457, 3175, 367, 7046, 3170, 23586, 1879, 957, 26508, 90, 2637, 6667, 169792, 5090, 5570, 463, 27303, 23433, 3975, 55636	287	1716	15620	1.61753	0.930294	0.0241393	1.11012
GOTERM_BP_ALL	GO:0031328~positive regulation of cellular biosynthetic process	50	14.5349	0.000646126	8531, 114, 3087, 140609, 6772, 3199, 4824, 2297, 2246, 4821, 4211, 3202, 3204, 84441, 25937, 7481, 55859, 4603, 5978, 4261, 7077, 11240, 3400, 6195, 668, 133, 4776, 3214, 2625, 3215, 5457, 3315, 3175, 367, 7046, 3170, 23586, 1879, 26508, 90, 2637, 6667, 169792, 5090, 5570, 463, 27303, 23433, 3975, 55636	287	1678	15620	1.62172	0.945054	0.0258001	1.20869
GOTERM_BP_ALL	GO:0002376~immune system process	62	18.0233	0.000677755	3087, 6772, 4599, 2335, 56829, 7456, 10385, 56241, 7852, 4211, 123920, 3200, 3635, 56957, 3202, 3204, 302, 2321, 972, 83666, 130132, 10437, 5978, 3688, 4261, 11240, 85477, 51435, 2217, 2212, 2059, 5788, 1910, 133, 2625, 3214, 3213, 441478, 960, 8654, 63901, 54739, 1604, 3175, 6372, 7049, 168002, 196527, 7046, 23586, 3113, 10410, 11118, 11119, 2921, 10512, 54443, 4478, 4914, 4242, 55636, 286410	287	2226	15620	1.51588	0.952331	0.0265739	1.2675
GOTERM_BP_ALL	GO:1902680~positive regulation of RNA biosynthetic process	42	12.2093	0.000682583	668, 3087, 2625, 4776, 3214, 3215, 6772, 5457, 3199, 4824, 2297, 2246, 4821, 3175, 367, 4211, 7046, 3170, 23586, 3202, 3204, 84441, 1879, 26508, 90, 2637, 25937, 6667, 7481, 5090, 169792, 55859, 4603, 463, 5978, 23433, 3975, 4261, 3400, 11240, 55636, 6195	287	1332	15620	1.71611	0.953354	0.0265291	1.27647
GOTERM_BP_ALL	GO:0010557~positive regulation of macromolecule biosynthetic process	47	13.6628	0.000706496	668, 8531, 3087, 2625, 4776, 3214, 140609, 3215, 6772, 5457, 3315, 3199, 4824, 2297, 2246, 4821, 3175, 367, 4211, 7046, 3170, 23586, 3202, 3204, 84441, 1879, 26508, 90, 2637, 25937, 6667, 7481, 5090, 169792, 55859, 5570, 4603, 463, 5978, 27303, 23433, 3975, 4261, 3400, 11240, 55636, 6195	287	1552	15620	1.64818	0.958105	0.0272106	1.32091
GOTERM_BP_ALL	GO:0051254~positive regulation of RNA metabolic process	43	12.5	0.000711884	668, 3087, 2625, 4776, 3214, 3215, 6772, 56829, 5457, 3199, 4824, 2297, 2246, 4821, 3175, 367, 4211, 7046, 3170, 23586, 3202, 3204, 84441, 1879, 26508, 90, 2637, 25937, 6667, 7481, 5090, 169792, 55859, 4603, 463, 5978, 23433, 3975, 4261, 3400, 11240, 55636, 6195	287	1378	15620	1.69832	0.959106	0.0271822	1.33092
GOTERM_BP_ALL	GO:0007166~cell surface receptor signaling pathway	68	19.7674	0.00072829	3087, 6772, 5021, 4599, 2741, 3875, 7456, 4824, 376497, 2297, 2246, 4821, 7852, 64359, 55997, 123920, 3635, 84441, 1285, 2321, 25937, 57216, 972, 7481, 51330, 130132, 10437, 3688, 8828, 4261, 11240, 7079, 2217, 2212, 2059, 1495, 5788, 3597, 1910, 2625, 4776, 7103, 441478, 960, 54739, 3315, 3175, 367, 6372, 3696, 7049, 343637, 168002, 196527, 7046, 3113, 10410, 10312, 11119, 90, 26508, 2921, 10512…	287	2512	15620	1.47329	0.962012	0.0275658	1.36139
GOTERM_BP_ALL	GO:0006357~regulation of transcription from RNA polymerase II promoter	52	15.1163	0.000742681	8531, 3087, 6772, 5993, 3199, 4824, 2297, 2246, 4821, 4211, 56957, 3202, 3204, 84441, 57594, 25937, 55859, 4603, 5978, 4261, 3400, 6195, 668, 1910, 4776, 3214, 2625, 3215, 79365, 3213, 441478, 5457, 2078, 3175, 367, 7049, 389136, 3170, 23586, 1879, 26508, 90, 2637, 6667, 169792, 5090, 463, 23433, 26471, 9189, 7712, 55636	287	1778	15620	1.59173	0.96439	0.0278682	1.38812
GOTERM_BP_ALL	GO:0048589~developmental growth	23	6.68605	0.00081112	668, 3202, 8531, 3087, 9423, 133, 2625, 25932, 2335, 25937, 57216, 10512, 7481, 23011, 51330, 3688, 8828, 2246, 3975, 367, 7049, 7046, 55636	287	569	15620	2.19996	0.973816	0.0301463	1.51511
GOTERM_BP_ALL	GO:0009891~positive regulation of biosynthetic process	50	14.5349	0.000966486	8531, 114, 3087, 140609, 6772, 3199, 4824, 2297, 2246, 4821, 4211, 3202, 3204, 84441, 25937, 7481, 55859, 4603, 5978, 4261, 7077, 11240, 3400, 6195, 668, 133, 4776, 3214, 2625, 3215, 5457, 3315, 3175, 367, 7046, 3170, 23586, 1879, 26508, 90, 2637, 6667, 169792, 5090, 5570, 463, 27303, 23433, 3975, 55636	287	1709	15620	1.59231	0.986972	0.0349536	1.80283
GOTERM_BP_ALL	GO:0044700~single organism signaling	133	38.6628	0.000971746	8531, 64094, 3087, 84932, 6772, 55843, 4599, 5021, 3875, 2741, 2335, 388336, 4824, 2297, 43, 4821, 22900, 50940, 112464, 2151, 6769, 10161, 3202, 1285, 118987, 2321, 57216, 7481, 1381, 130132, 3688, 7178, 7077, 7079, 51435, 2217, 2212, 1495, 221178, 3597, 1910, 2625, 7103, 4776, 29775, 8654, 23011, 54739, 3315, 2078, 10276, 6372, 3696, 7049, 343637, 168002, 9427, 7046, 196527, 23586, 79625, 3113,…	287	5796	15620	1.24888	0.987276	0.0348599	1.81256
GOTERM_BP_ALL	GO:0010720~positive regulation of cell development	20	5.81395	0.0011049	9423, 90, 26508, 2670, 2335, 25937, 10362, 6281, 8654, 23011, 79191, 51330, 10276, 4821, 7077, 7852, 3232, 7046, 4914, 79625	287	470	15620	2.31596	0.993006	0.0383224	2.0585
GOTERM_BP_ALL	GO:0048523~negative regulation of cellular process	100	29.0698	0.00113623	8531, 3087, 6772, 4599, 2741, 2335, 3875, 4824, 2297, 56241, 43, 4821, 22900, 4211, 112464, 3099, 3202, 3204, 1285, 7481, 3688, 7178, 7077, 3400, 85477, 7079, 871, 1495, 1910, 3214, 4776, 2625, 3213, 8654, 63901, 54739, 3315, 7049, 168002, 7046, 79625, 10410, 9423, 90, 10493, 10512, 5570, 9039, 23433, 26471, 26136, 7712, 5993, 56829, 10385, 3199, 376497, 64359, 80781, 5265, 3635, 56957, 5269, 302…	287	4118	15620	1.32164	0.993924	0.0390864	2.11628
GOTERM_BP_ALL	GO:0051270~regulation of cellular component movement	28	8.13953	0.00117001	221178, 2625, 2335, 3315, 10630, 2246, 3175, 6372, 7852, 7049, 80781, 7046, 196527, 23586, 9423, 3204, 25932, 2321, 90, 2921, 10512, 972, 7481, 4478, 8828, 11240, 1495, 5788	287	781	15620	1.95122	0.99478	0.0396188	2.17854
GOTERM_BP_ALL	GO:0031325~positive regulation of cellular metabolic process	72	20.9302	0.00120535	114, 8531, 3087, 140609, 6772, 2335, 56829, 3199, 4824, 376497, 2297, 2246, 4821, 22900, 7852, 112464, 4211, 3202, 152503, 3204, 302, 84441, 1285, 2321, 25937, 57216, 972, 7481, 55859, 4603, 5978, 4261, 7077, 11240, 3400, 5788, 6195, 668, 1910, 133, 2625, 3214, 4776, 29775, 3215, 960, 8654, 3315, 5457, 3175, 367, 7046, 3170, 23586, 1879, 957, 47, 90, 26508, 2637, 6667, 5090, 169792, 5570, 27303, …	287	2750	15620	1.42495	0.995547	0.0398901	2.24364
GOTERM_BP_ALL	GO:0009611~response to wounding	24	6.97674	0.00128776	3087, 133, 302, 7103, 2625, 2670, 2335, 10362, 57216, 3315, 51330, 43, 10630, 10938, 55603, 6915, 2151, 196527, 7046, 3170, 1495, 4914, 5265, 79625	287	628	15620	2.07994	0.996925	0.041641	2.39527
GOTERM_BP_ALL	GO:0030334~regulation of cell migration	25	7.26744	0.00128797	221178, 2625, 2335, 3315, 2246, 3175, 6372, 7852, 80781, 7046, 196527, 23586, 9423, 3204, 25932, 90, 2321, 2921, 10512, 7481, 972, 4478, 8828, 11240, 5788	287	667	15620	2.03992	0.996928	0.04135	2.39565
GOTERM_BP_ALL	GO:0010628~positive regulation of gene expression	48	13.9535	0.00137068	668, 8531, 3087, 2625, 4776, 3214, 3215, 6772, 2335, 5457, 3199, 4824, 2297, 2246, 4821, 3175, 367, 3696, 4211, 7046, 3170, 23586, 3202, 3204, 84441, 1879, 26508, 90, 2637, 25937, 6667, 7481, 5090, 169792, 55859, 4603, 27303, 4478, 5978, 463, 23433, 3975, 4261, 3400, 11240, 3232, 55636, 6195	287	1647	15620	1.58616	0.997882	0.0436367	2.54763
GOTERM_BP_ALL	GO:0023052~signaling	133	38.6628	0.00143273	8531, 64094, 3087, 84932, 6772, 55843, 4599, 5021, 3875, 2741, 2335, 388336, 4824, 2297, 43, 4821, 22900, 50940, 112464, 2151, 6769, 10161, 3202, 1285, 118987, 2321, 57216, 7481, 1381, 130132, 3688, 7178, 7077, 7079, 51435, 2217, 2212, 1495, 221178, 3597, 1910, 2625, 7103, 4776, 29775, 8654, 23011, 54739, 3315, 2078, 10276, 6372, 3696, 7049, 343637, 168002, 9427, 7046, 196527, 23586, 79625, 3113,…	287	5847	15620	1.23799	0.998397	0.0452475	2.66149
GOTERM_BP_ALL	GO:0007154~cell communication	133	38.6628	0.00156665	8531, 64094, 3087, 84932, 6772, 55843, 4599, 5021, 3875, 2741, 2335, 388336, 4824, 2297, 43, 4821, 22900, 50940, 112464, 2151, 6769, 10161, 3202, 1285, 118987, 2321, 57216, 7481, 1381, 130132, 3688, 7178, 7077, 7079, 51435, 2217, 2212, 1495, 221178, 3597, 1910, 2625, 7103, 4776, 29775, 8654, 23011, 54739, 3315, 2078, 10276, 6372, 3696, 7049, 343637, 168002, 9427, 7046, 196527, 23586, 79625, 3113,…	287	5859	15620	1.23546	0.999122	0.0480267	2.90682
GOTERM_BP_ALL	GO:2000145~regulation of cell motility	26	7.55814	0.00157496	221178, 3204, 9423, 2625, 25932, 90, 2321, 2335, 2921, 10512, 972, 7481, 3315, 4478, 8828, 2246, 3175, 6372, 11240, 7852, 80781, 196527, 7046, 1495, 23586, 5788	287	716	15620	1.97633	0.999154	0.0479483	2.92202
