# Supplementary material for: Transcriptomic signatures of brain regional vulnerability to Parkinson’s disease
Source: Commun Biol. 2020 Mar 5;3:101. doi: 10.1038/s42003-020-0804-9 (PMC7058608; doi:10.1038/s42003-020-0804-9)
Supplement: Supplementary file 4 — Supplementary Data 3 [file 42003_2020_804_MOESM4_ESM.xlsx]

## Sheet: Sheet1
Category	Term	Count	%	PValue	Genes	List Total	Pop Hits	Pop Total	Fold Enrichment	Bonferroni	Benjamini	FDR
GOTERM_CC_ALL	GO:0045202~synapse	101	16.6667	2.72059e-35	4208, 9456, 26037, 57030, 160622, 9201, 10486, 1821, 9148, 885, 9497, 5582, 8601, 577, 400745, 6645, 2903, 2904, 2571, 415117, 6456, 57528, 3208, 2892, 2891, 7976, 7781, 8936, 8448, 22986, 9743, 10439, 23362, 2563, 23413, 51339, 57497, 2567, 23024, 23025, 9783, 3706, 2561, 57554, 221692, 3747, 3708, 3745, 6804, 5413, 7476, 9228, 3748, 1496, 80863, 3761, 2785, 4900, 58512, 6543, 1131, 10631, 11178…	545	745	16813	4.18229	1.46912e-32	1.46912e-32	3.96014e-32
GOTERM_CC_ALL	GO:0044456~synapse part	89	14.6865	7.97861e-34	4208, 9456, 26037, 57030, 160622, 9201, 10486, 1821, 9148, 885, 5582, 8601, 577, 400745, 2903, 2904, 2571, 415117, 57528, 3208, 2892, 2891, 7976, 7781, 8448, 22986, 9743, 23362, 23413, 2563, 57497, 2567, 23025, 9783, 3706, 2561, 57554, 3747, 3745, 3708, 5413, 6804, 7476, 9228, 3748, 1496, 3761, 2785, 58512, 4900, 6543, 1131, 11178, 3756, 2596, 2558, 5138, 9478, 2557, 2554, 8997, 2555, 1174, 6622,…	545	602	16813	4.56081	4.30845e-31	2.15422e-31	1.16138e-30
GOTERM_CC_ALL	GO:0098794~postsynapse	67	11.0561	2.33642e-30	4208, 9456, 26037, 57030, 160622, 10486, 9201, 1821, 9148, 5582, 8601, 577, 400745, 2903, 2904, 57528, 3208, 2892, 2891, 22986, 9743, 23362, 23413, 2563, 57497, 2567, 3706, 2561, 57554, 3747, 3708, 3745, 9228, 1496, 3761, 2785, 58512, 4900, 1131, 6543, 11178, 2596, 2558, 9478, 2557, 2554, 8997, 2555, 6622, 815, 2043, 22866, 81832, 9758, 64101, 5530, 10458, 80059, 9229, 5100, 2185, 347731, 9463, 9…	545	373	16813	5.54134	1.26167e-27	4.20555e-28	3.40093e-27
GOTERM_CC_ALL	GO:0097060~synaptic membrane	52	8.58086	1.3537e-24	9456, 26037, 160622, 1821, 9148, 5582, 400745, 2903, 2904, 57528, 2892, 2891, 9743, 23362, 2563, 23413, 57497, 2567, 23025, 2561, 57554, 3747, 3745, 9228, 3748, 3761, 58512, 1131, 11178, 3756, 2558, 5138, 9478, 2557, 2554, 2555, 815, 2043, 81832, 22866, 64101, 23767, 23109, 80059, 9229, 490, 5100, 347731, 4915, 93664, 9463, 26059	545	275	16813	5.83337	7.30998e-22	1.8275e-22	1.97047e-21
GOTERM_BP_ALL	GO:0098916~anterograde trans-synaptic signaling	72	11.8812	4.28225e-22	4208, 784, 9456, 26037, 3780, 57030, 9495, 9148, 30819, 5582, 5581, 2903, 2904, 9610, 2571, 415117, 5743, 1325, 2892, 2891, 4889, 4884, 78999, 4885, 8448, 22986, 10769, 1812, 2563, 2844, 83851, 57497, 23025, 9783, 23316, 3706, 2561, 7101, 766, 3745, 5413, 6804, 7476, 9228, 53358, 3356, 3355, 4900, 1131, 6543, 11178, 2558, 3798, 2554, 23096, 8997, 6622, 815, 27345, 81832, 26050, 321, 5530, 1960, 1…	507	594	15620	3.73439	2.01394e-18	2.01394e-18	8.09684e-19
GOTERM_BP_ALL	GO:0007268~chemical synaptic transmission	72	11.8812	4.28225e-22	4208, 784, 9456, 26037, 3780, 57030, 9495, 9148, 30819, 5582, 5581, 2903, 2904, 9610, 2571, 415117, 5743, 1325, 2892, 2891, 4889, 4884, 78999, 4885, 8448, 22986, 10769, 1812, 2563, 2844, 83851, 57497, 23025, 9783, 23316, 3706, 2561, 7101, 766, 3745, 5413, 6804, 7476, 9228, 53358, 3356, 3355, 4900, 1131, 6543, 11178, 2558, 3798, 2554, 23096, 8997, 6622, 815, 27345, 81832, 26050, 321, 5530, 1960, 1…	507	594	15620	3.73439	2.01394e-18	2.01394e-18	8.09684e-19
GOTERM_BP_ALL	GO:0099537~trans-synaptic signaling	72	11.8812	4.28225e-22	4208, 784, 9456, 26037, 3780, 57030, 9495, 9148, 30819, 5582, 5581, 2903, 2904, 9610, 2571, 415117, 5743, 1325, 2892, 2891, 4889, 4884, 78999, 4885, 8448, 22986, 10769, 1812, 2563, 2844, 83851, 57497, 23025, 9783, 23316, 3706, 2561, 7101, 766, 3745, 5413, 6804, 7476, 9228, 53358, 3356, 3355, 4900, 1131, 6543, 11178, 2558, 3798, 2554, 23096, 8997, 6622, 815, 27345, 81832, 26050, 321, 5530, 1960, 1…	507	594	15620	3.73439	2.01394e-18	2.01394e-18	8.09684e-19
GOTERM_BP_ALL	GO:0099536~synaptic signaling	72	11.8812	4.28225e-22	4208, 784, 9456, 26037, 3780, 57030, 9495, 9148, 30819, 5582, 5581, 2903, 2904, 9610, 2571, 415117, 5743, 1325, 2892, 2891, 4889, 4884, 78999, 4885, 8448, 22986, 10769, 1812, 2563, 2844, 83851, 57497, 23025, 9783, 23316, 3706, 2561, 7101, 766, 3745, 5413, 6804, 7476, 9228, 53358, 3356, 3355, 4900, 1131, 6543, 11178, 2558, 3798, 2554, 23096, 8997, 6622, 815, 27345, 81832, 26050, 321, 5530, 1960, 1…	507	594	15620	3.73439	2.01394e-18	2.01394e-18	8.09684e-19
GOTERM_CC_ALL	GO:0097458~neuron part	111	18.3168	2.90578e-21	57172, 9456, 11151, 57030, 10409, 10486, 1821, 25791, 9148, 885, 1620, 30818, 8601, 400745, 415117, 5743, 5176, 3208, 4889, 22986, 8193, 9743, 57554, 3747, 3745, 6804, 5413, 57699, 9228, 3748, 2785, 90249, 58512, 1131, 108, 2596, 3798, 5138, 65078, 815, 22866, 5058, 9758, 321, 132204, 55530, 23109, 9229, 490, 2185, 93664, 2823, 51412, 26059, 26037, 383, 3780, 9201, 57282, 9497, 5582, 2903, 2904, …	545	1308	16813	2.61797	1.56912e-18	3.13824e-19	4.22971e-18
GOTERM_CC_ALL	GO:0045211~postsynaptic membrane	42	6.93069	9.15759e-21	2561, 57554, 3747, 9456, 3745, 26037, 9228, 3761, 160622, 58512, 1821, 1131, 11178, 2558, 9148, 9478, 2557, 2554, 2555, 400745, 2903, 2904, 57528, 2043, 81832, 2892, 22866, 2891, 64101, 9743, 80059, 9229, 23362, 2563, 23413, 5100, 57497, 347731, 2567, 9463, 93664, 4915	545	211	16813	6.14067	4.9451e-18	8.24183e-19	1.333e-17
GOTERM_BP_ALL	GO:0007399~nervous system development	145	23.9274	2.08937e-19	4208, 57576, 26468, 57030, 10409, 10690, 5019, 84530, 170302, 1821, 25791, 9148, 885, 1620, 2290, 10716, 30819, 6096, 9355, 5176, 8543, 3208, 2016, 5362, 4884, 340419, 8193, 64405, 11281, 100170841, 139065, 406, 84894, 1812, 8536, 3912, 23314, 58495, 23316, 7732, 8437, 7101, 3747, 23531, 57699, 53358, 1123, 79977, 8646, 90249, 27289, 1131, 107, 2596, 3798, 6585, 65078, 815, 9615, 5058, 91851, 260…	507	2120	15620	2.1072	9.82631e-16	4.91316e-16	3.95056e-16
GOTERM_BP_ALL	GO:0050803~regulation of synapse structure or activity	42	6.93069	5.46953e-19	3706, 4208, 7101, 3745, 26037, 7476, 389941, 1496, 4900, 6543, 11178, 9148, 654429, 23096, 8997, 6585, 576, 577, 2903, 9610, 6622, 815, 5743, 81832, 9758, 64101, 26050, 22986, 23767, 10769, 10458, 139065, 1812, 2185, 8536, 347731, 9463, 4915, 3269, 23768, 23025, 23316	507	235	15620	5.50623	2.57232e-15	8.5744e-16	1.03417e-15
GOTERM_CC_ALL	GO:0060076~excitatory synapse	37	6.10561	1.26091e-17	57554, 9456, 26037, 3708, 9228, 1496, 57030, 2785, 10486, 9201, 4900, 58512, 1821, 11178, 2596, 9148, 9478, 5582, 8997, 8601, 400745, 2903, 815, 2043, 81832, 22866, 64101, 22986, 9743, 10458, 9229, 23362, 23413, 2185, 9463, 4915, 2039	545	195	16813	5.8535	6.80892e-15	9.72703e-16	1.83541e-14
GOTERM_CC_ALL	GO:0014069~postsynaptic density	35	5.77558	7.00911e-17	57554, 9456, 26037, 3708, 9228, 1496, 2785, 10486, 9201, 4900, 58512, 1821, 11178, 2596, 9148, 9478, 5582, 8997, 8601, 400745, 2903, 815, 2043, 81832, 22866, 22986, 9743, 10458, 9229, 23362, 23413, 2185, 9463, 4915, 2039	545	182	16813	5.9326	5.9952e-14	7.54952e-15	1.66533e-13
GOTERM_CC_ALL	GO:0099572~postsynaptic specialization	35	5.77558	7.00911e-17	57554, 9456, 26037, 3708, 9228, 1496, 2785, 10486, 9201, 4900, 58512, 1821, 11178, 2596, 9148, 9478, 5582, 8997, 8601, 400745, 2903, 815, 2043, 81832, 22866, 22986, 9743, 10458, 9229, 23362, 23413, 2185, 9463, 4915, 2039	545	182	16813	5.9326	5.9952e-14	7.54952e-15	1.66533e-13
GOTERM_CC_ALL	GO:0098590~plasma membrane region	81	13.3663	3.22491e-16	114569, 784, 9456, 26037, 57576, 160622, 3778, 1821, 3485, 9148, 57282, 9497, 5582, 143162, 2191, 114571, 400745, 2903, 770, 2904, 5743, 57528, 3208, 2892, 2891, 7976, 5172, 9743, 57026, 23362, 23413, 1812, 2563, 57497, 2567, 23025, 2561, 57554, 3747, 3745, 9228, 3748, 1496, 3761, 6792, 366, 3356, 90249, 58512, 1131, 6543, 11178, 3756, 2596, 2558, 5138, 9478, 2557, 2554, 2555, 815, 2043, 22866, 8…	545	917	16813	2.72499	1.79856e-13	1.9984e-14	4.88498e-13
GOTERM_CC_ALL	GO:0071944~cell periphery	238	39.2739	2.97069e-14	56097, 10486, 51172, 1821, 3485, 387775, 8601, 56341, 5743, 4889, 23507, 3852, 5362, 353144, 8727, 59350, 2847, 2845, 84894, 1812, 2844, 8437, 653145, 3747, 3745, 23531, 3748, 80863, 90249, 27289, 2596, 2830, 11343, 65078, 140885, 815, 321, 115557, 23109, 132112, 347731, 2823, 5774, 114569, 26037, 200734, 844, 9201, 54769, 65012, 4254, 401994, 9495, 2994, 26034, 163404, 57282, 9497, 2996, 143162,…	545	4810	16813	1.52644	1.60671e-11	1.60671e-12	4.33098e-11
GOTERM_CC_ALL	GO:0005886~plasma membrane	233	38.4488	5.78775e-14	56097, 10486, 51172, 1821, 3485, 387775, 8601, 56341, 5743, 4889, 23507, 3852, 5362, 353144, 8727, 59350, 2847, 2845, 84894, 1812, 2844, 8437, 653145, 3747, 3745, 23531, 3748, 80863, 90249, 27289, 2596, 2830, 11343, 65078, 140885, 815, 321, 115557, 23109, 132112, 347731, 2823, 5774, 114569, 26037, 200734, 844, 9201, 54769, 65012, 4254, 401994, 9495, 2994, 26034, 163404, 57282, 9497, 2996, 143162,…	545	4699	16813	1.52968	3.1235e-11	2.83951e-12	8.41993e-11
GOTERM_CC_ALL	GO:0043005~neuron projection	78	12.8713	7.79933e-14	57172, 9456, 11151, 26037, 383, 57030, 10409, 1821, 25791, 9148, 885, 57282, 1620, 5582, 30818, 2903, 2904, 9610, 5743, 3208, 5176, 7976, 4889, 7781, 8448, 10769, 9743, 10439, 23413, 23025, 3706, 3747, 3745, 5413, 6804, 114787, 3508, 57699, 3748, 1496, 6792, 2785, 3356, 90249, 3355, 4900, 1131, 6543, 108, 11178, 3756, 2596, 2558, 3798, 2555, 65078, 1174, 6622, 26230, 2043, 22866, 5058, 9758, 6410…	545	954	16813	2.52229	4.21463e-11	3.51219e-12	1.13609e-10
GOTERM_BP_ALL	GO:0030182~neuron differentiation	89	14.6865	2.0831e-13	4208, 494470, 5915, 26037, 53335, 26468, 9201, 170302, 4760, 25791, 9148, 885, 163404, 1620, 57282, 9497, 30819, 10716, 577, 6096, 9355, 5176, 2016, 8543, 7976, 3398, 5362, 4884, 78999, 340419, 6252, 10769, 10439, 100170841, 139065, 23413, 1812, 84894, 57497, 8536, 3912, 23314, 23025, 23316, 7732, 3706, 2561, 8437, 7101, 23531, 1745, 114787, 7476, 1746, 57699, 1123, 1496, 6792, 90249, 57118, 2728…	507	1199	15620	2.28688	9.79531e-10	2.44883e-10	3.93807e-10
GOTERM_BP_ALL	GO:0048666~neuron development	76	12.5413	3.40619e-13	4208, 494470, 26037, 53335, 26468, 9201, 170302, 4760, 25791, 9148, 885, 163404, 57282, 9497, 30819, 10716, 577, 6096, 9355, 5176, 2016, 7976, 3398, 5362, 4884, 78999, 10769, 10439, 139065, 1812, 84894, 57497, 8536, 3912, 23025, 23316, 3706, 2561, 8437, 7101, 114787, 7476, 57699, 1123, 1496, 6792, 90249, 57118, 27289, 10631, 11178, 107, 2596, 2558, 3798, 654429, 8997, 4058, 6585, 65078, 815, 5927…	507	944	15620	2.48036	1.60192e-09	3.20384e-10	6.44029e-10
GOTERM_BP_ALL	GO:0050804~modulation of synaptic transmission	37	6.10561	1.08426e-12	4208, 3706, 7101, 766, 3745, 26037, 6804, 5413, 7476, 3356, 4900, 6543, 11178, 9148, 23096, 8997, 5581, 2903, 9610, 6622, 815, 5743, 27345, 81832, 4889, 5530, 22986, 10769, 10458, 1812, 2185, 9463, 4915, 3269, 23025, 9783, 23316	507	277	15620	4.11524	5.0992e-09	8.49866e-10	2.05007e-09
GOTERM_BP_ALL	GO:0048167~regulation of synaptic plasticity	26	4.29043	2.53328e-12	4208, 3706, 7101, 3745, 26037, 4900, 6543, 11178, 9148, 8997, 23096, 2903, 9610, 815, 6622, 5743, 81832, 22986, 10769, 10458, 1812, 2185, 4915, 9463, 3269, 23025	507	139	15620	5.76277	1.19141e-08	1.70202e-09	4.78995e-09
GOTERM_MF_ALL	GO:0022836~gated channel activity	39	6.43564	2.60109e-12	2561, 784, 3747, 3708, 3745, 3780, 3748, 3761, 3760, 10368, 57030, 343450, 3754, 3778, 83988, 3756, 2558, 27012, 2557, 2554, 30819, 2555, 30818, 2903, 2904, 27345, 2892, 2891, 3788, 6326, 3764, 357, 23416, 3787, 2563, 23413, 9033, 2185, 2567	494	325	15710	3.81619	2.38525e-09	2.38525e-09	4.06433e-09
GOTERM_BP_ALL	GO:0048699~generation of neurons	92	15.1815	3.93869e-12	4208, 494470, 5915, 26037, 53335, 26468, 9201, 170302, 25791, 4760, 9148, 885, 163404, 1620, 57282, 9497, 30819, 10716, 577, 6096, 9355, 5176, 2016, 8543, 7976, 3398, 5362, 4884, 78999, 340419, 6252, 10769, 10439, 100170841, 139065, 406, 23413, 1812, 84894, 57497, 8536, 3912, 23314, 23025, 23316, 7732, 3706, 8437, 2561, 7101, 23531, 1745, 114787, 7476, 1746, 57699, 1123, 1496, 6792, 90249, 57118,…	507	1329	15620	2.13273	1.85239e-08	2.31549e-09	7.44732e-09
GOTERM_MF_ALL	GO:0022838~substrate-specific channel activity	45	7.42574	4.3448e-12	2561, 784, 3747, 3708, 3745, 3780, 3748, 3761, 3760, 10368, 343450, 57030, 366, 3754, 65012, 3778, 83988, 3756, 2558, 5138, 27012, 2557, 2554, 30819, 2555, 30818, 2903, 2904, 27345, 2892, 2891, 5172, 3788, 6326, 3764, 357, 23416, 3787, 2563, 23413, 9033, 2185, 53826, 2567, 2823	494	429	15710	3.33583	3.98423e-09	1.99212e-09	6.78891e-09
GOTERM_MF_ALL	GO:0005216~ion channel activity	44	7.26073	5.4926e-12	2561, 784, 3747, 3708, 3745, 3780, 3748, 3761, 3760, 10368, 343450, 57030, 3754, 65012, 3778, 83988, 3756, 2558, 5138, 27012, 2557, 2554, 30819, 2555, 30818, 2903, 2904, 27345, 2892, 2891, 5172, 3788, 6326, 3764, 357, 23416, 3787, 2563, 23413, 9033, 2185, 53826, 2567, 2823	494	415	15710	3.37174	5.03672e-09	1.67891e-09	8.58229e-09
GOTERM_MF_ALL	GO:0015267~channel activity	46	7.59076	1.24463e-11	2561, 26872, 784, 3747, 3708, 3745, 3780, 3748, 3761, 3760, 10368, 343450, 57030, 366, 3754, 65012, 3778, 83988, 3756, 2558, 5138, 27012, 2557, 2554, 30819, 2555, 30818, 2903, 2904, 27345, 2892, 2891, 5172, 3788, 6326, 3764, 357, 23416, 3787, 2563, 23413, 9033, 2185, 53826, 2567, 2823	494	460	15710	3.18016	1.14132e-08	2.85331e-09	1.94475e-08
GOTERM_MF_ALL	GO:0022803~passive transmembrane transporter activity	46	7.59076	1.3334e-11	2561, 26872, 784, 3747, 3708, 3745, 3780, 3748, 3761, 3760, 10368, 343450, 57030, 366, 3754, 65012, 3778, 83988, 3756, 2558, 5138, 27012, 2557, 2554, 30819, 2555, 30818, 2903, 2904, 27345, 2892, 2891, 5172, 3788, 6326, 3764, 357, 23416, 3787, 2563, 23413, 9033, 2185, 53826, 2567, 2823	494	461	15710	3.17326	1.22273e-08	2.44546e-09	2.08346e-08
GOTERM_CC_ALL	GO:0044459~plasma membrane part	141	23.2673	1.50401e-11	9456, 11151, 57576, 160622, 51172, 1821, 3485, 9148, 387775, 887, 84539, 30819, 30818, 400745, 5743, 3208, 4889, 5362, 5172, 9743, 57026, 25837, 2847, 1812, 8437, 26872, 57554, 3747, 7102, 23531, 3745, 6804, 9228, 3748, 2785, 90249, 58512, 1131, 108, 2596, 107, 27012, 2830, 6000, 5138, 65078, 815, 22866, 5058, 495, 23109, 80059, 7434, 146760, 9229, 490, 4008, 9033, 129293, 2185, 347731, 93664, 57…	545	2504	16813	1.73713	8.12164e-09	6.24742e-10	2.18926e-08
GOTERM_BP_ALL	GO:0022008~neurogenesis	94	15.5116	2.54375e-11	4208, 494470, 5915, 26037, 57576, 53335, 26468, 9201, 170302, 25791, 4760, 9148, 885, 163404, 1620, 57282, 9497, 30819, 10716, 577, 2903, 6096, 9355, 5176, 2016, 8543, 7976, 3398, 5362, 4884, 78999, 340419, 6252, 10769, 10439, 100170841, 139065, 406, 23413, 1812, 84894, 57497, 8536, 3912, 23314, 23025, 23316, 7732, 3706, 8437, 2561, 7101, 23531, 1745, 114787, 7476, 57699, 1746, 1123, 1496, 6792, …	507	1419	15620	2.04088	1.19632e-07	1.32925e-08	4.80968e-08
GOTERM_BP_ALL	GO:0007267~cell-cell signaling	96	15.8416	4.43833e-11	4208, 23236, 784, 9456, 26037, 3780, 25928, 57030, 5019, 7447, 9495, 3485, 4760, 9148, 30819, 5582, 8601, 5581, 2903, 2904, 9610, 2571, 415117, 5744, 4843, 5743, 1325, 2892, 2891, 7976, 4889, 4884, 4885, 78999, 8448, 340419, 22986, 10769, 7071, 406, 1812, 2563, 51339, 2844, 83851, 57497, 5122, 23025, 9783, 23316, 3706, 2561, 7101, 766, 3747, 3745, 65985, 3708, 5413, 6804, 7476, 53358, 9228, 3760,…	507	1479	15620	1.99975	2.08735e-07	2.08735e-08	8.39194e-08
GOTERM_BP_ALL	GO:0031175~neuron projection development	64	10.5611	4.85083e-11	4208, 494470, 26037, 53335, 9201, 170302, 25791, 9148, 885, 163404, 10716, 577, 9355, 2016, 5176, 7976, 5362, 4884, 78999, 10769, 10439, 139065, 84894, 57497, 8536, 3912, 23025, 23316, 3706, 8437, 7101, 114787, 7476, 57699, 1123, 1496, 6792, 90249, 57118, 10631, 11178, 107, 2596, 3798, 654429, 8997, 4058, 6585, 65078, 815, 59277, 8507, 2043, 5058, 26050, 5530, 23767, 10458, 146760, 2185, 2823, 49…	507	800	15620	2.46469	2.28135e-07	2.07395e-08	9.1719e-08
GOTERM_BP_ALL	GO:0048731~system development	201	33.1683	6.30895e-11	4208, 5634, 22904, 1821, 25791, 63917, 10716, 6096, 5744, 5743, 2016, 4889, 5362, 4884, 340419, 27077, 353144, 10472, 7071, 59350, 100170841, 406, 1812, 84894, 3912, 6778, 58495, 7732, 8437, 3747, 23531, 90249, 27289, 2596, 65078, 814, 815, 321, 347731, 2823, 5774, 9079, 10858, 114569, 387357, 23236, 494470, 5915, 26037, 51676, 844, 9201, 433, 55509, 4254, 4760, 163404, 57282, 9497, 87, 576, 577,…	507	4142	15620	1.49506	2.9671e-07	2.47258e-08	1.19289e-07
GOTERM_BP_ALL	GO:0007611~learning or memory	30	4.9505	1.14704e-10	4208, 23236, 53358, 57030, 3356, 4900, 6543, 107, 2558, 1620, 5582, 8997, 10716, 577, 57144, 2903, 2904, 814, 9610, 5743, 5176, 81832, 4885, 22986, 10769, 1812, 2844, 4915, 3269, 23316	507	219	15620	4.22037	5.39455e-07	4.14965e-08	2.16882e-07
GOTERM_BP_ALL	GO:0048812~neuron projection morphogenesis	49	8.08581	1.23022e-10	494470, 26037, 53335, 9201, 170302, 25791, 885, 10716, 9355, 2016, 7976, 5362, 4884, 78999, 10439, 139065, 84894, 57497, 23025, 23316, 3706, 8437, 7101, 7476, 57699, 1123, 1496, 6792, 90249, 10631, 2596, 107, 3798, 654429, 8997, 6585, 65078, 815, 59277, 2043, 5058, 26050, 5530, 23767, 10458, 2823, 4915, 23768, 55079	507	531	15620	2.84299	5.78572e-07	4.13266e-08	2.32609e-07
GOTERM_CC_ALL	GO:0034702~ion channel complex	34	5.61056	1.27926e-10	2561, 784, 3747, 3745, 6804, 3780, 3748, 3761, 3760, 10368, 343450, 3754, 3778, 3756, 2558, 27012, 2557, 2554, 30819, 2555, 30818, 2903, 2904, 27345, 2892, 2891, 3788, 6326, 3764, 3787, 2563, 9033, 2185, 2567	545	279	16813	3.75944	6.90802e-08	4.9343e-09	1.86212e-07
GOTERM_MF_ALL	GO:0005516~calmodulin binding	27	4.45545	1.44498e-10	3706, 23236, 57172, 3780, 4900, 57118, 9495, 6543, 3756, 2596, 107, 6645, 79012, 814, 815, 4843, 5924, 5530, 5999, 490, 8536, 84254, 10645, 139728, 1612, 23025, 4645	494	185	15710	4.64132	1.32505e-07	2.20841e-08	2.25781e-07
GOTERM_CC_ALL	GO:0030054~cell junction	89	14.6865	2.14451e-10	387357, 9456, 11151, 26037, 57030, 10409, 160622, 1821, 9148, 5582, 87, 143162, 2191, 400745, 6645, 2903, 2904, 57496, 57528, 2892, 143098, 2891, 8936, 7781, 8448, 5493, 10439, 9743, 23362, 23413, 2563, 51339, 57497, 2567, 56924, 23025, 9783, 26872, 2561, 221692, 57554, 3747, 3745, 6804, 9228, 3748, 1496, 80863, 3761, 79977, 5801, 58512, 2274, 27289, 1131, 11178, 2596, 2558, 9478, 2557, 2554, 255…	545	1360	16813	2.01883	1.15804e-07	7.72024e-09	3.12159e-07
GOTERM_BP_ALL	GO:0023052~signaling	258	42.5743	3.50201e-10	4208, 10486, 51086, 6866, 3485, 63917, 25791, 56917, 8601, 6096, 5744, 5743, 8404, 1325, 4889, 5362, 4884, 4885, 27077, 340419, 7071, 8727, 59350, 1592, 2847, 406, 2845, 84894, 1812, 2844, 6778, 56924, 58495, 8437, 3747, 3745, 90249, 27289, 2596, 2830, 11343, 65078, 117178, 814, 815, 321, 115557, 347731, 387357, 23031, 23236, 494470, 5915, 26037, 51676, 200734, 55885, 844, 9201, 7447, 54769, 433,…	507	5847	15620	1.35944	1.64699e-06	1.098e-07	6.62157e-07
GOTERM_BP_ALL	GO:0034220~ion transmembrane transport	68	11.2211	5.39437e-10	4208, 784, 9456, 11151, 3780, 343450, 57030, 844, 65012, 3778, 201140, 57282, 9497, 30819, 30818, 114571, 5581, 2903, 2904, 2892, 57628, 2891, 7781, 23507, 5172, 23229, 3788, 23416, 3787, 23413, 1812, 2563, 2567, 1612, 2561, 3747, 3708, 4878, 3745, 3748, 3761, 3760, 10368, 3356, 3355, 3754, 6543, 83988, 3756, 2558, 5138, 27012, 2557, 2554, 2555, 6588, 6622, 27345, 495, 6326, 3764, 357, 490, 9033,…	507	931	15620	2.25026	2.53697e-06	1.58561e-07	1.01996e-06
GOTERM_BP_ALL	GO:0048667~cell morphogenesis involved in neuron differentiation	45	7.42574	7.75887e-10	3706, 4208, 7101, 494470, 26037, 53335, 7476, 1123, 1496, 6792, 9201, 90249, 170302, 25791, 107, 2596, 3798, 885, 654429, 10716, 8997, 6585, 65078, 59277, 815, 9355, 2043, 7976, 3398, 5058, 26050, 5362, 4884, 78999, 5530, 23767, 10439, 10458, 139065, 84894, 57497, 4915, 55079, 23768, 23316	507	487	15620	2.8468	3.64899e-06	2.14647e-07	1.46704e-06
GOTERM_BP_ALL	GO:0098660~inorganic ion transmembrane transport	56	9.24092	1.05948e-09	784, 11151, 3780, 57030, 343450, 844, 65012, 3778, 201140, 57282, 9497, 30819, 30818, 5581, 2903, 7781, 5172, 3788, 23416, 3787, 2563, 1812, 23413, 2567, 2561, 3747, 3708, 4878, 3745, 3748, 3761, 3760, 10368, 3356, 3355, 3754, 6543, 3756, 2558, 5138, 27012, 2557, 2554, 2555, 6588, 6622, 27345, 495, 6326, 3764, 357, 490, 9033, 2185, 2823, 5774	507	701	15620	2.46118	4.98271e-06	2.76818e-07	2.00325e-06
GOTERM_BP_ALL	GO:0044700~single organism signaling	254	41.9142	1.26387e-09	4208, 10486, 51086, 6866, 3485, 63917, 25791, 56917, 8601, 6096, 5744, 5743, 8404, 1325, 4889, 5362, 4884, 4885, 27077, 340419, 7071, 8727, 59350, 1592, 2847, 406, 2845, 84894, 1812, 2844, 6778, 56924, 58495, 8437, 3747, 3745, 90249, 27289, 2596, 2830, 11343, 65078, 117178, 814, 815, 321, 115557, 347731, 387357, 23031, 23236, 494470, 5915, 26037, 51676, 200734, 55885, 844, 9201, 7447, 54769, 433,…	507	5796	15620	1.35014	5.94398e-06	3.12842e-07	2.38972e-06
GOTERM_BP_ALL	GO:0007154~cell communication	256	42.2442	1.364e-09	4208, 10486, 51086, 6866, 3485, 63917, 25791, 56917, 8601, 6096, 5744, 166752, 5743, 8404, 1325, 4889, 5362, 4884, 4885, 27077, 340419, 7071, 8727, 59350, 1592, 2847, 406, 2845, 84894, 1812, 2844, 6778, 56924, 58495, 8437, 3747, 3745, 90249, 27289, 2596, 2830, 11343, 65078, 117178, 814, 815, 321, 115557, 347731, 387357, 23031, 23236, 494470, 5915, 26037, 51676, 200734, 55885, 844, 9201, 7447, 547…	507	5859	15620	1.34614	6.41487e-06	3.20744e-07	2.57903e-06
GOTERM_BP_ALL	GO:0044708~single-organism behavior	39	6.43564	1.5561e-09	4208, 7101, 23236, 9456, 53358, 57030, 3356, 4900, 6543, 107, 2558, 885, 1620, 57282, 5582, 8997, 10716, 5581, 577, 57144, 2903, 2904, 814, 9610, 6622, 5743, 5176, 2043, 81832, 3398, 26050, 4885, 22986, 10769, 1812, 2844, 4915, 3269, 23316	507	391	15620	3.07299	7.31829e-06	3.32651e-07	2.94225e-06
GOTERM_CC_ALL	GO:0036477~somatodendritic compartment	53	8.74587	1.83163e-09	26037, 383, 3780, 1821, 9148, 885, 57282, 1620, 5582, 30818, 9610, 5176, 3208, 7976, 10769, 9743, 10439, 23413, 3706, 3747, 3745, 57699, 3748, 6792, 2785, 3356, 3355, 90249, 4900, 1131, 6543, 11178, 108, 3756, 2558, 3798, 2555, 65078, 146713, 2043, 8507, 22866, 9758, 5058, 64101, 11113, 57795, 10458, 23109, 490, 5100, 2185, 2823	545	652	16813	2.50771	9.89079e-07	6.18175e-08	2.66615e-06
GOTERM_BP_ALL	GO:0050890~cognition	30	4.9505	2.69918e-09	4208, 23236, 53358, 57030, 3356, 4900, 6543, 107, 2558, 1620, 5582, 8997, 10716, 577, 57144, 2903, 2904, 814, 9610, 5743, 5176, 81832, 4885, 22986, 10769, 1812, 2844, 4915, 3269, 23316	507	250	15620	3.69704	1.26942e-05	5.51924e-07	5.10358e-06
GOTERM_CC_ALL	GO:1902495~transmembrane transporter complex	34	5.61056	3.2299e-09	2561, 784, 3747, 3745, 6804, 3780, 3748, 3761, 3760, 10368, 343450, 3754, 3778, 3756, 2558, 27012, 2557, 2554, 30819, 2555, 30818, 2903, 2904, 27345, 2892, 2891, 3788, 6326, 3764, 3787, 2563, 9033, 2185, 2567	545	316	16813	3.31925	1.74414e-06	1.02597e-07	4.7015e-06
GOTERM_BP_ALL	GO:0007275~multicellular organism development	214	35.3135	3.64878e-09	4208, 5634, 22904, 1821, 25791, 63917, 10716, 8601, 6096, 5744, 5743, 2016, 4889, 9871, 5362, 51361, 4884, 353144, 340419, 27077, 10472, 7071, 59350, 3914, 100170841, 406, 1812, 84894, 6778, 3912, 58495, 7732, 8437, 3747, 23531, 90249, 27289, 2596, 65078, 814, 815, 321, 347731, 2823, 5774, 9079, 10858, 114569, 387357, 23236, 494470, 5915, 26037, 51676, 200734, 844, 9201, 433, 55509, 4254, 4760, 1…	507	4696	15620	1.40397	1.71601e-05	7.15009e-07	6.89908e-06
GOTERM_CC_ALL	GO:1990351~transporter complex	34	5.61056	5.15135e-09	2561, 784, 3747, 3745, 6804, 3780, 3748, 3761, 3760, 10368, 343450, 3754, 3778, 3756, 2558, 27012, 2557, 2554, 30819, 2555, 30818, 2903, 2904, 27345, 2892, 2891, 3788, 6326, 3764, 3787, 2563, 9033, 2185, 2567	545	322	16813	3.2574	2.78173e-06	1.39087e-07	7.4984e-06
GOTERM_BP_ALL	GO:0051960~regulation of nervous system development	57	9.40594	5.43265e-09	4208, 26037, 5915, 53335, 4760, 25791, 9148, 163404, 1620, 10716, 576, 577, 2016, 5176, 3398, 7976, 5362, 10769, 10439, 406, 139065, 23413, 84894, 8536, 23025, 23316, 7732, 3706, 8437, 7101, 1745, 23531, 7476, 1746, 57699, 1123, 6792, 8646, 57118, 11178, 654429, 8997, 4058, 6585, 65078, 8507, 2043, 26050, 5530, 23767, 57795, 10458, 2185, 347731, 4915, 55079, 23768	507	754	15620	2.32904	2.55494e-05	1.02199e-06	1.0272e-05
GOTERM_BP_ALL	GO:0044707~single-multicellular organism process	247	40.7591	1.20964e-08	4208, 5634, 51086, 22904, 1821, 63917, 25791, 10716, 8601, 6096, 5744, 5743, 2016, 4889, 9871, 51361, 5362, 4884, 4885, 353144, 340419, 27077, 10472, 7071, 59350, 3914, 100170841, 406, 84894, 1812, 2844, 6778, 3912, 58495, 7732, 8437, 653145, 3747, 23531, 90249, 27289, 2596, 65078, 814, 815, 321, 347731, 2823, 5774, 9079, 10858, 114569, 387357, 23236, 494470, 5915, 26037, 51676, 200734, 844, 9201…	507	5713	15620	1.332	5.68877e-05	2.10701e-06	2.28717e-05
GOTERM_BP_ALL	GO:0000904~cell morphogenesis involved in differentiation	55	9.07591	2.05879e-08	4208, 494470, 26037, 53335, 10409, 9201, 170302, 25791, 885, 10716, 87, 577, 9355, 3398, 7976, 5362, 4884, 78999, 10439, 139065, 84894, 57497, 3912, 58495, 23316, 3706, 7101, 7476, 1123, 1496, 6792, 10562, 79977, 90249, 10631, 11178, 107, 2596, 3798, 654429, 8997, 6585, 65078, 815, 59277, 2043, 5058, 26050, 5530, 23767, 10458, 4915, 55079, 23768, 2039	507	742	15620	2.28366	9.68203e-05	3.45803e-06	3.89274e-05
GOTERM_BP_ALL	GO:0050808~synapse organization	27	4.45545	2.8253e-08	4208, 56097, 784, 7476, 1496, 1821, 9148, 654429, 6585, 576, 577, 6622, 9758, 64101, 26050, 23767, 80059, 139065, 1812, 8536, 347731, 2823, 4915, 23024, 23025, 23768, 23316	507	229	15620	3.63246	0.000132865	4.42912e-06	5.34205e-05
GOTERM_BP_ALL	GO:0007610~behavior	45	7.42574	2.91714e-08	4208, 7101, 23236, 9456, 53358, 57030, 3356, 4900, 51301, 6543, 107, 2558, 885, 1620, 57282, 887, 5582, 10716, 8997, 5581, 577, 57144, 2903, 2904, 814, 9610, 6622, 5743, 5176, 2043, 81832, 4889, 3398, 26050, 4885, 321, 22986, 10769, 2847, 1812, 2844, 4915, 3269, 55079, 23316	507	549	15620	2.5253	0.000137184	4.42558e-06	5.5157e-05
GOTERM_BP_ALL	GO:0044767~single-organism developmental process	230	37.9538	3.07797e-08	4208, 5634, 10486, 22904, 1821, 3485, 63917, 25791, 10716, 8601, 6096, 5744, 5743, 2016, 4889, 9871, 51361, 5362, 4884, 353144, 340419, 27077, 10472, 7071, 59350, 3914, 100170841, 406, 1812, 84894, 2844, 6778, 3912, 58495, 7732, 8437, 3747, 23531, 90249, 27289, 2596, 65078, 117178, 814, 815, 321, 347731, 2823, 5774, 85452, 9079, 10858, 114569, 387357, 23236, 494470, 5915, 26037, 51676, 200734, 84…	507	5269	15620	1.34485	0.000144746	4.52364e-06	5.81979e-05
GOTERM_CC_ALL	GO:0098793~presynapse	30	4.9505	3.54034e-08	3747, 6804, 5413, 7476, 3748, 57030, 3756, 885, 5138, 2555, 1174, 2903, 2571, 815, 6622, 415117, 57528, 7781, 7976, 321, 8448, 132204, 55530, 5100, 4915, 93664, 9463, 26059, 9783, 23025	545	280	16813	3.30531	1.91177e-05	9.10373e-07	5.15338e-05
GOTERM_BP_ALL	GO:0010975~regulation of neuron projection development	37	6.10561	3.84279e-08	3706, 4208, 8437, 7101, 26037, 53335, 7476, 57699, 1123, 6792, 57118, 11178, 25791, 9148, 163404, 8997, 10716, 4058, 6585, 577, 65078, 8507, 5176, 2043, 5362, 5530, 10769, 10439, 10458, 23413, 84894, 2185, 8536, 4915, 55079, 23025, 23316	507	403	15620	2.82859	0.00018071	5.47655e-06	7.26591e-05
GOTERM_BP_ALL	GO:0048858~cell projection morphogenesis	56	9.24092	4.07556e-08	494470, 26037, 53335, 10309, 9201, 170302, 25791, 63917, 9148, 885, 10716, 9355, 2016, 7976, 8936, 5362, 4884, 78999, 27077, 10439, 139065, 84894, 57497, 23025, 23316, 3706, 8437, 7101, 7476, 57699, 1123, 1496, 6792, 90249, 10631, 107, 2596, 3798, 654429, 8997, 6585, 65078, 117178, 815, 59277, 2043, 5058, 26050, 5530, 23767, 10458, 2823, 4915, 55079, 85452, 23768	507	778	15620	2.21759	0.000191655	5.63744e-06	7.70602e-05
GOTERM_CC_ALL	GO:0042995~cell projection	101	16.6667	4.09656e-08	10152, 57172, 9456, 11151, 57576, 57030, 10409, 1821, 25791, 9148, 885, 1620, 30818, 376267, 5743, 3208, 5176, 4889, 8936, 5172, 27077, 9743, 57026, 2847, 1812, 3747, 3745, 5413, 6804, 57699, 3748, 2785, 90249, 1131, 108, 2596, 3798, 65078, 117178, 22866, 9758, 5058, 132204, 23109, 490, 9033, 2185, 146845, 2823, 26059, 84871, 85452, 26037, 383, 4254, 57282, 9497, 5582, 87, 26031, 2191, 2903, 2904…	545	1803	16813	1.72812	2.21212e-05	1.00552e-06	5.96303e-05
GOTERM_BP_ALL	GO:0048856~anatomical structure development	229	37.7888	4.86603e-08	4208, 5634, 10486, 22904, 1821, 63917, 25791, 10716, 8601, 6096, 5744, 5743, 8404, 2016, 4889, 9871, 3852, 51361, 5362, 4884, 353144, 340419, 27077, 10472, 7071, 59350, 3914, 100170841, 406, 1812, 84894, 6778, 3912, 58495, 7732, 8437, 3747, 23531, 90249, 27289, 2596, 65078, 117178, 814, 815, 321, 347731, 2823, 5774, 85452, 9079, 10858, 114569, 387357, 23236, 494470, 5915, 26037, 51676, 200734, 84…	507	5266	15620	1.33976	0.000228823	6.53853e-06	9.20062e-05
GOTERM_BP_ALL	GO:0006813~potassium ion transport	25	4.12541	6.49015e-08	3747, 3745, 4878, 3748, 3780, 3761, 3760, 343450, 3356, 3754, 3778, 3756, 27012, 30819, 30818, 27345, 57628, 495, 3788, 3764, 23416, 3787, 1812, 9033, 2185	507	207	15620	3.72085	0.000305185	8.47862e-06	0.000122715
GOTERM_BP_ALL	GO:0045664~regulation of neuron differentiation	44	7.26073	6.94726e-08	7732, 3706, 4208, 8437, 7101, 23531, 26037, 5915, 53335, 7476, 57699, 1123, 6792, 57118, 11178, 25791, 4760, 9148, 1620, 163404, 10716, 8997, 4058, 6585, 65078, 577, 8507, 5176, 2043, 3398, 5362, 5530, 10769, 57795, 10439, 10458, 23413, 84894, 2185, 8536, 4915, 55079, 23025, 23316	507	546	15620	2.48275	0.000326676	8.83049e-06	0.000131358
GOTERM_BP_ALL	GO:0050767~regulation of neurogenesis	50	8.25083	7.2332e-08	4208, 5915, 26037, 53335, 4760, 25791, 9148, 1620, 163404, 10716, 577, 5176, 2016, 3398, 7976, 5362, 10769, 10439, 406, 84894, 23413, 8536, 23025, 23316, 3706, 7732, 8437, 7101, 23531, 1745, 7476, 1746, 57699, 1123, 6792, 57118, 11178, 8997, 4058, 6585, 65078, 2043, 8507, 5530, 57795, 10458, 2185, 4915, 23768, 55079	507	667	15620	2.3095	0.000340119	8.95199e-06	0.000136764
GOTERM_BP_ALL	GO:0032502~developmental process	233	38.4488	9.13166e-08	4208, 5634, 10486, 22904, 1821, 3485, 63917, 25791, 10716, 8601, 6096, 5744, 5743, 8404, 2016, 4889, 9871, 3852, 51361, 5362, 4884, 353144, 340419, 27077, 10472, 7071, 59350, 3914, 100170841, 406, 1812, 84894, 2844, 6778, 3912, 58495, 7732, 8437, 3747, 23531, 90249, 27289, 2596, 65078, 117178, 814, 815, 321, 347731, 2823, 5774, 85452, 9079, 10858, 114569, 387357, 23236, 494470, 5915, 26037, 51676…	507	5419	15620	1.32468	0.00042937	1.10118e-05	0.00017266
GOTERM_BP_ALL	GO:0032990~cell part morphogenesis	56	9.24092	9.51389e-08	494470, 26037, 53335, 10309, 9201, 170302, 25791, 63917, 9148, 885, 10716, 9355, 2016, 7976, 8936, 5362, 4884, 78999, 27077, 10439, 139065, 84894, 57497, 23025, 23316, 3706, 8437, 7101, 7476, 57699, 1123, 1496, 6792, 90249, 10631, 107, 2596, 3798, 654429, 8997, 6585, 65078, 117178, 815, 59277, 2043, 5058, 26050, 5530, 23767, 10458, 2823, 4915, 55079, 85452, 23768	507	798	15620	2.16201	0.000447338	1.11859e-05	0.000179888
GOTERM_BP_ALL	GO:0051962~positive regulation of nervous system development	38	6.27063	9.92156e-08	7732, 3706, 4208, 8437, 23531, 5915, 53335, 7476, 57699, 6792, 57118, 4760, 9148, 1620, 654429, 163404, 8997, 4058, 576, 577, 8507, 5176, 2043, 3398, 7976, 26050, 57795, 23767, 10458, 139065, 2185, 8536, 347731, 4915, 55079, 23768, 23025, 23316	507	437	15620	2.67902	0.000466502	1.13807e-05	0.000187596
GOTERM_BP_ALL	GO:0098662~inorganic cation transmembrane transport	47	7.75578	1.01713e-07	784, 3747, 11151, 3708, 3745, 4878, 3780, 3748, 3761, 3760, 10368, 343450, 57030, 844, 3356, 3355, 3754, 3778, 201140, 6543, 3756, 5138, 57282, 27012, 9497, 30819, 30818, 6588, 5581, 2903, 6622, 27345, 7781, 495, 3788, 6326, 3764, 357, 23416, 3787, 490, 23413, 1812, 9033, 2185, 2823, 5774	507	613	15620	2.36217	0.000478241	1.13893e-05	0.000192317
GOTERM_BP_ALL	GO:0030030~cell projection organization	77	12.7063	1.14717e-07	4208, 11151, 494470, 26037, 57576, 53335, 10309, 9201, 170302, 63917, 25791, 9148, 885, 163404, 10716, 577, 9355, 5176, 2016, 7976, 8936, 5362, 4884, 78999, 27077, 10769, 10439, 139065, 23413, 84894, 57497, 8536, 3912, 23025, 642273, 23316, 3706, 27352, 8437, 7101, 114787, 7476, 57699, 1123, 1496, 6792, 90249, 57118, 10631, 11178, 107, 2596, 3798, 654429, 8997, 4058, 6585, 65078, 117178, 815, 592…	507	1271	15620	1.86646	0.00053937	1.25468e-05	0.000216906
GOTERM_CC_ALL	GO:0030425~dendrite	39	6.43564	1.26723e-07	3706, 3747, 26037, 3745, 3748, 6792, 2785, 3356, 3355, 4900, 1821, 6543, 1131, 108, 11178, 3756, 2558, 9148, 885, 1620, 57282, 5582, 2555, 30818, 9610, 2043, 3208, 7976, 9758, 5058, 64101, 10769, 57795, 9743, 10458, 23413, 5100, 2185, 2823	545	460	16813	2.6155	6.8428e-05	2.97523e-06	0.00018446
GOTERM_BP_ALL	GO:0030001~metal ion transport	55	9.07591	1.28336e-07	784, 9456, 5579, 11151, 3780, 57030, 343450, 844, 3778, 201140, 57282, 9497, 30819, 30818, 5581, 2903, 5743, 57628, 7781, 3788, 23416, 3787, 1812, 23413, 26872, 3747, 3708, 4878, 3745, 3748, 3761, 3760, 10368, 3356, 3355, 3754, 6543, 3756, 5138, 27012, 6588, 54602, 815, 6622, 27345, 495, 5530, 6326, 3764, 357, 490, 9033, 2185, 2823, 5774	507	784	15620	2.16132	0.000603383	1.37173e-05	0.000242656
GOTERM_BP_ALL	GO:0016358~dendrite development	23	3.79538	1.33119e-07	4208, 3706, 7101, 815, 26037, 2043, 53335, 7476, 26050, 1496, 6792, 5530, 9201, 10769, 10458, 11178, 25791, 9148, 8536, 8997, 55079, 23316, 577	507	184	15620	3.85108	0.000625861	1.39123e-05	0.000251699
GOTERM_BP_ALL	GO:0007409~axonogenesis	36	5.94059	1.43105e-07	7101, 494470, 53335, 7476, 1123, 1496, 6792, 9201, 90249, 170302, 107, 2596, 3798, 885, 654429, 10716, 6585, 65078, 59277, 9355, 2043, 7976, 5058, 26050, 5362, 4884, 78999, 23767, 10439, 10458, 139065, 84894, 57497, 4915, 55079, 23768	507	406	15620	2.7318	0.000672798	1.46308e-05	0.000270581
GOTERM_CC_ALL	GO:0034703~cation channel complex	22	3.63036	1.61989e-07	784, 3747, 3745, 6804, 27345, 3780, 3748, 3761, 10368, 3760, 343450, 3788, 6326, 3754, 3764, 3778, 3756, 3787, 9033, 27012, 30819, 30818	545	171	16813	3.96895	8.74701e-05	3.64474e-06	0.000235793
GOTERM_MF_ALL	GO:0015079~potassium ion transmembrane transporter activity	20	3.30033	1.73297e-07	3747, 3745, 27345, 3780, 3748, 3761, 3760, 495, 343450, 3788, 3754, 3764, 3778, 23416, 3756, 3787, 9033, 27012, 30819, 30818	494	147	15710	4.32675	0.000158901	1.76569e-05	0.00027078
GOTERM_BP_ALL	GO:0048468~cell development	103	16.9967	1.82692e-07	4208, 9456, 26468, 10409, 170302, 25791, 9148, 885, 1620, 30819, 10716, 6096, 5744, 9355, 5176, 2016, 5362, 51361, 4884, 406, 139065, 1812, 84894, 8536, 3912, 23314, 58495, 23316, 7732, 8437, 7101, 23531, 57699, 1123, 79977, 90249, 2274, 27289, 107, 2596, 3798, 5138, 6585, 57159, 65078, 815, 5058, 26050, 146760, 2185, 2823, 55079, 168391, 494470, 7704, 5915, 26037, 53335, 844, 9201, 4254, 4760, 1…	507	1913	15620	1.6588	0.000858832	1.82807e-05	0.000345432
GOTERM_BP_ALL	GO:0006811~ion transport	82	13.5314	1.90079e-07	4208, 784, 9456, 11151, 5579, 3780, 343450, 57030, 844, 65012, 3778, 201140, 885, 387775, 57282, 9497, 30819, 30818, 114571, 5581, 2903, 2904, 4843, 5743, 2892, 57628, 2891, 23507, 4889, 7781, 5172, 23229, 3788, 23416, 3787, 23413, 1812, 2563, 2567, 1612, 26872, 2561, 766, 3747, 3745, 4878, 3708, 6804, 3748, 3761, 10368, 3760, 366, 3356, 3754, 3355, 6543, 83988, 3756, 2558, 5138, 27012, 2557, 255…	507	1404	15620	1.79937	0.000893544	1.86237e-05	0.0003594
GOTERM_CC_ALL	GO:0043025~neuronal cell body	36	5.94059	2.07489e-07	3747, 3745, 383, 57699, 3780, 3748, 3356, 90249, 4900, 1821, 6543, 3756, 2558, 3798, 9148, 885, 1620, 57282, 2555, 65078, 9610, 146713, 8507, 5176, 2043, 3208, 22866, 7976, 11113, 57795, 10439, 23109, 10458, 490, 2185, 2823	545	412	16813	2.69559	0.000112038	4.48175e-06	0.000302024
GOTERM_BP_ALL	GO:0061564~axon development	37	6.10561	2.91099e-07	7101, 494470, 53335, 7476, 1123, 1496, 6792, 9201, 90249, 170302, 107, 2596, 3798, 885, 654429, 10716, 6585, 65078, 59277, 9355, 2043, 7976, 5058, 26050, 5362, 4884, 78999, 23767, 10439, 10458, 146760, 139065, 84894, 57497, 4915, 55079, 23768	507	437	15620	2.60852	0.0013681	2.73804e-05	0.000550405
GOTERM_BP_ALL	GO:0098655~cation transmembrane transport	49	8.08581	3.03201e-07	784, 3747, 9456, 11151, 3745, 4878, 3708, 3748, 3780, 3761, 10368, 3760, 343450, 57030, 844, 3356, 3754, 3355, 3778, 201140, 6543, 3756, 5138, 27012, 57282, 9497, 30819, 6588, 30818, 5581, 2903, 6622, 27345, 57628, 7781, 495, 6326, 3788, 3764, 357, 23416, 490, 3787, 23413, 1812, 9033, 2185, 2823, 5774	507	678	15620	2.22659	0.00142494	2.79595e-05	0.000573288
GOTERM_BP_ALL	GO:0032501~multicellular organismal process	269	44.3894	4.84803e-07	4208, 5634, 51086, 22904, 1821, 6866, 3485, 63917, 25791, 10716, 8601, 6096, 5744, 5743, 2016, 1428, 4889, 9871, 51361, 5362, 64478, 4884, 4885, 353144, 27077, 340419, 10472, 7071, 59350, 3914, 100170841, 406, 84894, 1812, 2844, 23125, 6778, 3912, 58495, 7732, 8437, 653145, 3747, 23531, 90249, 27289, 2596, 11343, 65078, 814, 815, 321, 132112, 347731, 2823, 5774, 9079, 10858, 114569, 387357, 23236…	507	6594	15620	1.25683	0.00227743	4.38458e-05	0.000916657
GOTERM_MF_ALL	GO:0015075~ion transmembrane transporter activity	52	8.58086	5.5197e-07	784, 3780, 57030, 343450, 65012, 3778, 57282, 387775, 9497, 30819, 30818, 114571, 2903, 2904, 2892, 7781, 2891, 5172, 3788, 23416, 3787, 2563, 23413, 2567, 2561, 3747, 3708, 3745, 3748, 3761, 3760, 10368, 3754, 6543, 83988, 3756, 2558, 5138, 27012, 2557, 2554, 2555, 27345, 495, 6326, 3764, 357, 490, 9033, 2185, 53826, 2823	494	780	15710	2.12011	0.000506028	4.21788e-05	0.000862459
GOTERM_BP_ALL	GO:0055085~transmembrane transport	75	12.3762	6.30641e-07	4208, 784, 9456, 94160, 11151, 3780, 343450, 57030, 844, 65012, 3778, 201140, 148808, 387775, 57282, 9497, 30819, 30818, 114571, 5581, 2903, 2904, 2892, 57628, 2891, 23507, 7781, 5172, 23229, 3788, 23416, 3787, 23413, 1812, 2563, 2567, 1612, 26872, 2561, 3747, 3708, 4878, 3745, 3748, 3761, 3760, 10368, 366, 3356, 3754, 3355, 6543, 83988, 3756, 2558, 5138, 27012, 2557, 2554, 2555, 6588, 6622, 2734…	507	1279	15620	1.80661	0.00296151	5.59589e-05	0.0011924
GOTERM_CC_ALL	GO:0044297~cell body	38	6.27063	6.72066e-07	3747, 3745, 383, 57699, 3780, 3748, 2785, 3356, 90249, 4900, 1821, 6543, 11178, 3756, 2558, 3798, 9148, 885, 1620, 57282, 2555, 65078, 9610, 146713, 8507, 5176, 2043, 3208, 22866, 7976, 11113, 57795, 10439, 23109, 10458, 490, 2185, 2823	545	472	16813	2.48365	0.00036285	1.39582e-05	0.000978268
GOTERM_MF_ALL	GO:0046873~metal ion transmembrane transporter activity	34	5.61056	7.17983e-07	784, 3747, 3745, 3708, 3780, 3748, 3761, 3760, 10368, 57030, 343450, 3754, 3778, 6543, 3756, 5138, 27012, 9497, 30819, 30818, 2903, 27345, 7781, 495, 3788, 6326, 3764, 357, 23416, 3787, 490, 23413, 9033, 2823	494	409	15710	2.64366	0.000658174	4.70268e-05	0.00112186
GOTERM_BP_ALL	GO:0000902~cell morphogenesis	72	11.8812	7.72146e-07	4208, 11151, 494470, 26037, 53335, 10409, 10309, 9201, 10486, 170302, 63917, 25791, 9148, 885, 10716, 87, 577, 9355, 2016, 7976, 8936, 3398, 5362, 4884, 78999, 27077, 10439, 139065, 84894, 57497, 3912, 23025, 58495, 23316, 3706, 27352, 8437, 7101, 7476, 57699, 1123, 1496, 6792, 10562, 79977, 90249, 10631, 11178, 107, 2596, 3798, 654429, 8997, 6585, 65078, 117178, 815, 59277, 2043, 5058, 26050, 55…	507	1215	15620	1.8257	0.00362482	6.60233e-05	0.00145995
GOTERM_BP_ALL	GO:0031344~regulation of cell projection organization	42	6.93069	8.21454e-07	3706, 4208, 8437, 27352, 7101, 26037, 53335, 7476, 57699, 1123, 6792, 57118, 11178, 25791, 2596, 9148, 163404, 10716, 8997, 4058, 6585, 65078, 577, 8507, 5176, 2043, 5362, 5530, 10769, 10439, 10458, 23413, 84894, 2185, 8536, 4915, 2823, 55079, 23025, 642273, 2039, 23316	507	556	15620	2.32727	0.00385585	6.89851e-05	0.00155319
GOTERM_CC_ALL	GO:0044425~membrane part	265	43.7294	8.44813e-07	56097, 222553, 50614, 51172, 1821, 79605, 3485, 63917, 148808, 387775, 166752, 5743, 4889, 23507, 9871, 51361, 5362, 64478, 81849, 25789, 26002, 59350, 1592, 2847, 2845, 84894, 1812, 2844, 6778, 7732, 8437, 3747, 165215, 3745, 23531, 3748, 80863, 90249, 2596, 2830, 11343, 65078, 140885, 815, 387890, 55530, 253152, 57605, 23109, 6482, 132112, 347731, 89866, 2823, 5774, 10858, 114569, 26037, 4753, …	545	6473	16813	1.26296	0.000456095	1.68961e-05	0.00122972
GOTERM_MF_ALL	GO:0005261~cation channel activity	28	4.62046	8.79739e-07	784, 3747, 3745, 3708, 3748, 3780, 3761, 10368, 3760, 343450, 3754, 3778, 3756, 5138, 27012, 30819, 30818, 2903, 27345, 3788, 6326, 3764, 357, 23416, 3787, 23413, 9033, 2823	494	299	15710	2.97808	0.000806396	5.37799e-05	0.0013746
GOTERM_BP_ALL	GO:0044699~single-organism process	447	73.7624	1.07701e-06	79703, 56097, 50614, 51172, 22904, 1821, 6866, 3485, 63917, 25791, 11097, 148808, 387775, 10716, 8601, 6096, 166752, 2016, 8404, 1428, 1325, 23507, 51361, 5362, 27077, 340419, 26002, 59350, 8727, 8314, 2847, 406, 2845, 84894, 1812, 2844, 6778, 58495, 8437, 653145, 23531, 90249, 374875, 27289, 2830, 814, 140885, 815, 118430, 321, 115557, 6482, 347731, 2823, 85452, 10744, 10858, 387357, 5915, 26037…	507	12533	15620	1.09882	0.00505238	8.8859e-05	0.00203638
GOTERM_BP_ALL	GO:0071804~cellular potassium ion transport	21	3.46535	1.22481e-06	3747, 4878, 3745, 27345, 3780, 3748, 3761, 3760, 495, 343450, 3788, 3754, 3764, 3778, 23416, 3756, 3787, 9033, 27012, 30819, 30818	507	177	15620	3.65527	0.00574372	9.93102e-05	0.00231583
GOTERM_BP_ALL	GO:0071805~potassium ion transmembrane transport	21	3.46535	1.22481e-06	3747, 4878, 3745, 27345, 3780, 3748, 3761, 3760, 495, 343450, 3788, 3754, 3764, 3778, 23416, 3756, 3787, 9033, 27012, 30819, 30818	507	177	15620	3.65527	0.00574372	9.93102e-05	0.00231583
GOTERM_BP_ALL	GO:0007417~central nervous system development	57	9.40594	1.28368e-06	4208, 23236, 7704, 5915, 26468, 57030, 10409, 5019, 9201, 170302, 1821, 4760, 9148, 57282, 2290, 10716, 637, 9355, 63974, 6456, 2016, 8543, 3208, 3398, 7976, 5362, 4884, 11281, 64405, 1812, 3912, 23314, 7101, 3747, 1745, 7476, 1746, 53358, 1496, 8646, 79977, 4900, 5013, 2558, 51440, 2557, 6585, 4862, 9935, 2043, 29114, 26050, 357, 490, 4915, 51412, 55079	507	888	15620	1.97758	0.00601898	0.00010232	0.00242715
GOTERM_BP_ALL	GO:0060284~regulation of cell development	54	8.91089	2.01444e-06	4208, 26037, 5915, 53335, 4760, 25791, 9148, 163404, 1620, 10716, 577, 2016, 5176, 3398, 7976, 5362, 10769, 10439, 406, 23413, 84894, 8536, 23025, 58495, 23316, 7732, 3706, 8437, 7101, 1745, 23531, 7476, 1746, 57699, 1123, 6792, 10562, 57118, 10631, 11178, 8997, 4058, 6585, 65078, 2043, 8507, 5530, 57795, 10458, 2185, 4915, 55079, 23768, 2039	507	834	15620	1.99481	0.00942921	0.000157887	0.00380882
GOTERM_BP_ALL	GO:0044763~single-organism cellular process	417	68.8119	3.21266e-06	79703, 56097, 50614, 51172, 22904, 1821, 6866, 3485, 63917, 25791, 11097, 148808, 387775, 10716, 8601, 6096, 166752, 8404, 2016, 1428, 1325, 23507, 51361, 5362, 340419, 27077, 59350, 8727, 2847, 406, 84894, 1812, 2845, 2844, 6778, 58495, 8437, 23531, 90249, 27289, 2830, 814, 140885, 815, 118430, 321, 115557, 6482, 347731, 2823, 85452, 10744, 10858, 387357, 5915, 26037, 200734, 844, 9201, 7447, 43…	507	11520	15620	1.11521	0.0149956	0.000247661	0.0060743
GOTERM_BP_ALL	GO:0034765~regulation of ion transmembrane transport	32	5.28053	3.33539e-06	4208, 784, 3747, 9456, 11151, 3745, 4878, 3748, 3761, 3760, 10368, 844, 3754, 3778, 201140, 3756, 27012, 30819, 30818, 6588, 5581, 6622, 57628, 3788, 6326, 3764, 23416, 3787, 1812, 2185, 5774, 1612	507	386	15620	2.55409	0.015564	0.000252974	0.00630633
GOTERM_BP_ALL	GO:0032989~cellular component morphogenesis	73	12.0462	3.60233e-06	4208, 11151, 494470, 26037, 53335, 844, 10409, 10309, 9201, 10486, 170302, 63917, 25791, 9148, 885, 10716, 87, 577, 9355, 2016, 7976, 8936, 3398, 5362, 4884, 78999, 27077, 10439, 139065, 84894, 57497, 3912, 23025, 58495, 23316, 3706, 27352, 8437, 7101, 7476, 57699, 1123, 1496, 6792, 10562, 79977, 90249, 10631, 11178, 107, 2596, 3798, 654429, 8997, 6585, 65078, 117178, 815, 59277, 2043, 5058, 2605…	507	1292	15620	1.74074	0.0167991	0.000268881	0.00681102
GOTERM_BP_ALL	GO:0030154~cell differentiation	157	25.9076	4.69749e-06	4208, 1290, 9456, 57576, 26468, 10409, 84530, 170302, 22904, 25791, 9148, 885, 1620, 10716, 30819, 8601, 6096, 5744, 9355, 5743, 5176, 8543, 2016, 51361, 5362, 4884, 340419, 353144, 27077, 7071, 59350, 91461, 11281, 3914, 100170841, 139065, 406, 84894, 1812, 8536, 6778, 3912, 23314, 58495, 23316, 7732, 8437, 7101, 23531, 57699, 1123, 8646, 79977, 90249, 27289, 2274, 107, 2596, 3798, 5138, 6585, 3…	507	3494	15620	1.38436	0.0218501	0.000345133	0.00888158
GOTERM_MF_ALL	GO:0022891~substrate-specific transmembrane transporter activity	55	9.07591	4.70841e-06	784, 3780, 57030, 343450, 65012, 3778, 148808, 57282, 387775, 9497, 30819, 30818, 114571, 2903, 2904, 2892, 7781, 2891, 5172, 3788, 23416, 3787, 2563, 23413, 2567, 2561, 3747, 3708, 3745, 3748, 3761, 3760, 10368, 366, 3754, 6543, 83988, 3756, 2558, 5138, 27012, 2557, 2554, 2555, 27345, 495, 6326, 55530, 3764, 357, 490, 9033, 2185, 53826, 2823	494	910	15710	1.92208	0.00430831	0.000253946	0.00735672
GOTERM_CC_ALL	GO:0016020~membrane	335	55.2805	4.91668e-06	56097, 222553, 10486, 50614, 51172, 1821, 79605, 3485, 63917, 25791, 11097, 148808, 387775, 8601, 56341, 5743, 166752, 4889, 23507, 9871, 3852, 51361, 5362, 64478, 81849, 25789, 353144, 27077, 26002, 8727, 59350, 1592, 2847, 2845, 84894, 1812, 2844, 6778, 7732, 8437, 653145, 3747, 3745, 165215, 23531, 3748, 80863, 90249, 27289, 2596, 2830, 11343, 65078, 140885, 815, 118430, 321, 387890, 115557, 5…	545	8749	16813	1.18123	0.00265149	9.48174e-05	0.00715657
GOTERM_MF_ALL	GO:0022832~voltage-gated channel activity	20	3.30033	5.02141e-06	784, 3747, 3745, 3748, 3761, 10368, 3760, 343450, 3788, 6326, 3754, 3764, 3778, 23416, 3756, 3787, 23413, 27012, 30819, 30818	494	183	15710	3.47559	0.00459406	0.000255781	0.00784575
GOTERM_MF_ALL	GO:0005244~voltage-gated ion channel activity	20	3.30033	5.02141e-06	784, 3747, 3745, 3748, 3761, 10368, 3760, 343450, 3788, 6326, 3754, 3764, 3778, 23416, 3756, 3787, 23413, 27012, 30819, 30818	494	183	15710	3.47559	0.00459406	0.000255781	0.00784575
GOTERM_BP_ALL	GO:0045666~positive regulation of neuron differentiation	27	4.45545	5.02779e-06	3706, 4208, 7732, 8437, 5915, 23531, 53335, 57699, 6792, 57118, 4760, 9148, 1620, 163404, 8997, 4058, 5176, 2043, 8507, 57795, 10458, 2185, 8536, 4915, 23025, 55079, 23316	507	299	15620	2.78205	0.0233684	0.000363714	0.00950605
GOTERM_CC_ALL	GO:0030424~axon	33	5.44554	5.7998e-06	3747, 9456, 11151, 3745, 5413, 3508, 3748, 1496, 57030, 3356, 4900, 1131, 2596, 3756, 885, 2555, 30818, 65078, 1174, 6622, 5176, 2043, 3208, 7976, 5058, 6326, 23767, 10439, 23413, 2185, 4915, 2823, 23025	545	416	16813	2.4472	0.003127	0.000104391	0.00844196
GOTERM_CC_ALL	GO:0044463~cell projection part	57	9.40594	6.43903e-06	26037, 57576, 10409, 25791, 9148, 885, 30818, 26031, 2191, 5176, 3208, 7976, 5172, 27077, 9743, 10439, 57026, 1812, 23025, 3706, 3747, 5413, 114787, 3508, 3748, 6792, 3356, 90249, 4900, 1131, 6543, 11178, 2596, 3756, 3798, 65078, 1174, 117178, 6622, 26230, 2043, 9758, 5058, 64101, 6326, 23767, 10458, 23109, 490, 9033, 2185, 4915, 2823, 84871, 26059, 85452, 2039	545	936	16813	1.87866	0.00347105	0.000112158	0.00937236
GOTERM_BP_ALL	GO:0007165~signal transduction	222	36.6337	6.8513e-06	4208, 10486, 6866, 3485, 63917, 25791, 56917, 8601, 6096, 5744, 5743, 8404, 1325, 4889, 5362, 340419, 27077, 7071, 8727, 59350, 1592, 2847, 406, 2845, 1812, 84894, 2844, 6778, 56924, 58495, 8437, 3747, 3745, 90249, 27289, 2596, 2830, 11343, 65078, 117178, 814, 815, 115557, 347731, 387357, 23031, 23236, 494470, 5915, 26037, 51676, 200734, 55885, 844, 9201, 54769, 433, 4254, 401994, 9495, 4760, 163…	507	5373	15620	1.27294	0.0317082	0.000480806	0.0129536
GOTERM_BP_ALL	GO:0034762~regulation of transmembrane transport	32	5.28053	6.96999e-06	4208, 784, 3747, 9456, 11151, 3745, 4878, 3748, 3761, 3760, 10368, 844, 3754, 3778, 201140, 3756, 27012, 30819, 30818, 6588, 5581, 6622, 57628, 3788, 6326, 3764, 23416, 3787, 1812, 2185, 5774, 1612	507	400	15620	2.46469	0.0322485	0.000481942	0.013178
GOTERM_BP_ALL	GO:0045595~regulation of cell differentiation	80	13.2013	7.65668e-06	4208, 1290, 23236, 7704, 5915, 26037, 53335, 55885, 25928, 4254, 4760, 25791, 9148, 163404, 1620, 10716, 577, 6096, 5744, 5743, 221662, 5176, 2016, 8543, 7976, 3398, 5362, 4745, 10769, 7071, 10439, 91461, 406, 23413, 84894, 8536, 23025, 58495, 23316, 7732, 3706, 8437, 7101, 23531, 1745, 7476, 1746, 57699, 65989, 1123, 1496, 6792, 3356, 10562, 79977, 8646, 57118, 10631, 11178, 84059, 8997, 4058, 6…	507	1491	15620	1.65305	0.0353689	0.000521741	0.0144762
GOTERM_MF_ALL	GO:0022857~transmembrane transporter activity	57	9.40594	1.11356e-05	784, 94160, 3780, 57030, 343450, 65012, 3778, 148808, 57282, 387775, 9497, 30819, 30818, 114571, 2903, 2904, 2892, 7781, 2891, 5172, 3788, 23416, 3787, 2563, 23413, 2567, 2561, 26872, 3747, 3708, 3745, 3748, 3761, 3760, 10368, 366, 3754, 6543, 83988, 3756, 2558, 5138, 27012, 2557, 2554, 2555, 27345, 495, 6326, 55530, 3764, 357, 490, 9033, 2185, 53826, 2823	494	985	15710	1.8403	0.0101595	0.000537299	0.0173982
GOTERM_BP_ALL	GO:0060322~head development	46	7.59076	1.25773e-05	4208, 7101, 23236, 3747, 1745, 5915, 7476, 26468, 1746, 1496, 57030, 10409, 8646, 79977, 9201, 5019, 4900, 170302, 5013, 4760, 2558, 9148, 57282, 2290, 10716, 6585, 637, 9935, 9355, 63974, 2016, 3208, 7976, 3398, 26050, 5362, 23767, 357, 64405, 490, 1812, 129293, 3912, 4915, 23314, 55079	507	708	15620	2.00169	0.0574359	0.000799023	0.0237783
GOTERM_MF_ALL	GO:0022892~substrate-specific transporter activity	61	10.066	1.26471e-05	3049, 784, 3780, 57030, 343450, 65012, 3778, 11097, 11154, 148808, 26034, 57282, 387775, 9497, 30819, 30818, 114571, 2903, 2904, 2892, 7781, 2891, 5172, 3788, 83394, 23416, 3787, 23413, 2563, 2567, 2561, 3747, 3708, 3745, 3748, 3761, 3760, 10368, 366, 3754, 6543, 83988, 3756, 2558, 5138, 27012, 2557, 2554, 2555, 1174, 27345, 495, 6326, 55530, 3764, 357, 490, 9033, 2185, 53826, 2823	494	1086	15710	1.78628	0.0115305	0.000579707	0.0197596
GOTERM_BP_ALL	GO:0043269~regulation of ion transport	38	6.27063	1.56252e-05	4208, 784, 766, 3747, 9456, 11151, 3745, 4878, 3748, 3761, 3760, 10368, 844, 3356, 3754, 3778, 201140, 3756, 885, 27012, 30819, 30818, 6588, 5581, 6622, 815, 5743, 57628, 4889, 3788, 6326, 3764, 23416, 3787, 1812, 2185, 1612, 5774	507	541	15620	2.16401	0.0708509	0.000979334	0.0295399
GOTERM_BP_ALL	GO:0007420~brain development	44	7.26073	1.7068e-05	4208, 7101, 23236, 3747, 1745, 5915, 7476, 26468, 1746, 1496, 57030, 10409, 8646, 79977, 9201, 5019, 4900, 170302, 5013, 4760, 2558, 9148, 57282, 2290, 10716, 6585, 637, 9935, 9355, 63974, 2016, 3208, 7976, 3398, 26050, 5362, 357, 64405, 490, 1812, 3912, 4915, 23314, 55079	507	673	15620	2.01424	0.0771341	0.00104194	0.032267
GOTERM_BP_ALL	GO:0051094~positive regulation of developmental process	61	10.066	1.89459e-05	4208, 23236, 5579, 7704, 5915, 53335, 10409, 170302, 4254, 4760, 9148, 163404, 1620, 576, 577, 57496, 5743, 5176, 7976, 3398, 4745, 7071, 10439, 91461, 406, 139065, 2844, 8536, 6778, 23025, 58495, 23316, 7732, 3706, 8437, 7101, 23531, 7476, 57699, 1496, 6792, 10562, 57118, 654429, 8997, 4058, 8507, 2043, 26050, 1960, 23767, 57795, 9840, 10458, 2185, 347731, 4915, 55079, 23768, 84525, 2039	507	1066	15620	1.76297	0.0852492	0.0011417	0.0358167
GOTERM_BP_ALL	GO:0006812~cation transport	55	9.07591	2.37716e-05	784, 9456, 5579, 11151, 3780, 57030, 343450, 844, 3778, 201140, 57282, 9497, 30819, 30818, 5581, 2903, 5743, 57628, 7781, 3788, 23416, 3787, 1812, 23413, 26872, 3747, 3708, 4878, 3745, 3748, 3761, 3760, 10368, 3356, 3355, 3754, 6543, 3756, 5138, 27012, 6588, 54602, 815, 6622, 27345, 495, 5530, 6326, 3764, 357, 490, 9033, 2185, 2823, 5774	507	933	15620	1.81616	0.105776	0.00139651	0.0449375
GOTERM_BP_ALL	GO:0048869~cellular developmental process	165	27.2277	2.70204e-05	4208, 1290, 9456, 11151, 57576, 26468, 10409, 10486, 84530, 170302, 22904, 63917, 25791, 9148, 885, 1620, 10716, 30819, 8601, 6096, 5744, 9355, 5743, 2016, 8543, 5176, 8936, 51361, 5362, 4884, 340419, 353144, 27077, 7071, 59350, 91461, 11281, 3914, 100170841, 139065, 406, 84894, 1812, 8536, 6778, 3912, 23314, 58495, 23316, 7732, 8437, 7101, 23531, 57699, 1123, 8646, 79977, 90249, 27289, 2274, 259…	507	3827	15620	1.32831	0.119336	0.00156764	0.0510776
GOTERM_BP_ALL	GO:0010769~regulation of cell morphogenesis involved in differentiation	27	4.45545	3.17456e-05	3706, 7101, 26037, 53335, 7476, 1123, 6792, 10562, 10631, 11178, 25791, 8997, 10716, 6585, 577, 65078, 2043, 5362, 5530, 10439, 10458, 84894, 4915, 55079, 58495, 2039, 23316	507	332	15620	2.50553	0.138691	0.0017972	0.0600072
GOTERM_MF_ALL	GO:0022890~inorganic cation transmembrane transporter activity	34	5.61056	3.67214e-05	784, 3747, 3745, 3708, 3780, 3748, 3761, 3760, 10368, 57030, 343450, 3754, 3778, 6543, 3756, 5138, 27012, 9497, 30819, 30818, 2903, 27345, 7781, 495, 3788, 6326, 3764, 357, 23416, 3787, 490, 23413, 9033, 2823	494	493	15710	2.19322	0.0331134	0.00146302	0.0573624
GOTERM_BP_ALL	GO:0042391~regulation of membrane potential	28	4.62046	3.74871e-05	4208, 784, 3745, 4878, 6804, 7476, 3760, 57030, 65012, 3778, 79680, 3756, 885, 30819, 2903, 6622, 27345, 81832, 5172, 5530, 6326, 3764, 23416, 1812, 2185, 5774, 9783, 23316	507	355	15620	2.42998	0.161638	0.00207203	0.0708565
GOTERM_BP_ALL	GO:0050769~positive regulation of neurogenesis	29	4.78548	3.74876e-05	3706, 4208, 7732, 8437, 5915, 23531, 53335, 57699, 6792, 57118, 4760, 9148, 1620, 163404, 8997, 4058, 5176, 2043, 8507, 3398, 7976, 57795, 10458, 2185, 8536, 4915, 23025, 55079, 23316	507	375	15620	2.38254	0.16164	0.00204799	0.0708574
GOTERM_MF_ALL	GO:0004672~protein kinase activity	40	6.60066	4.15252e-05	157285, 3706, 282974, 23031, 57172, 5579, 23531, 2051, 6792, 9201, 51086, 57118, 8814, 3756, 5582, 8997, 4058, 5581, 57144, 79012, 814, 815, 5603, 2043, 5058, 11113, 91419, 10769, 91461, 23416, 4751, 10645, 2185, 8536, 84254, 4145, 139728, 4915, 1612, 56924	494	629	15710	2.02236	0.0373635	0.00158538	0.0648641
GOTERM_BP_ALL	GO:0015672~monovalent inorganic cation transport	33	5.44554	4.89207e-05	3747, 3745, 4878, 3780, 3748, 3761, 3760, 57030, 343450, 3356, 3754, 3778, 6543, 3756, 57282, 27012, 9497, 30819, 30818, 5581, 27345, 57628, 495, 3788, 6326, 3764, 357, 23416, 3787, 1812, 9033, 2185, 5774	507	463	15620	2.19587	0.20553	0.00261113	0.0924582
GOTERM_BP_ALL	GO:0030900~forebrain development	28	4.62046	5.00277e-05	4208, 7101, 23236, 3747, 1745, 5915, 26468, 7476, 1746, 9201, 8646, 4900, 170302, 5013, 4760, 57282, 10716, 6585, 9355, 63974, 2016, 3398, 26050, 1812, 3912, 4915, 23314, 55079	507	361	15620	2.38959	0.209655	0.00264017	0.0945495
GOTERM_CC_ALL	GO:0031226~intrinsic component of plasma membrane	81	13.3663	6.71615e-05	2051, 3780, 343450, 9201, 65012, 51172, 3778, 163404, 2994, 387775, 57282, 84539, 9497, 887, 2996, 30819, 30818, 114571, 2903, 2904, 3595, 2892, 2891, 4889, 7781, 5172, 5362, 3788, 23416, 25837, 2847, 3787, 1812, 2563, 26872, 2561, 8437, 3747, 7102, 23531, 3745, 6804, 3748, 3761, 10368, 3760, 366, 3356, 3754, 90249, 3355, 1131, 6543, 108, 7087, 107, 3756, 2558, 2830, 27012, 2557, 2554, 4058, 6507…	545	1610	16813	1.55206	0.0356186	0.00109844	0.097717
GOTERM_BP_ALL	GO:0065008~regulation of biological quality	148	24.4224	9.33307e-05	10152, 4208, 9456, 11151, 57030, 5019, 51086, 79680, 201140, 9148, 885, 887, 30819, 415117, 5743, 5176, 2016, 1428, 8936, 5172, 5362, 64478, 22986, 1592, 57026, 2847, 139065, 406, 1812, 2844, 8536, 23316, 26872, 7101, 653145, 3747, 3745, 6804, 5413, 389941, 2785, 51301, 1131, 108, 107, 2830, 5138, 23096, 6585, 65078, 815, 9758, 26050, 495, 5053, 490, 7432, 2185, 347731, 93664, 5774, 9079, 784, 55…	507	3434	15620	1.32781	0.35529	0.00460992	0.176321
GOTERM_BP_ALL	GO:0050896~response to stimulus	293	48.3498	0.000109312	4208, 10486, 22904, 6866, 3485, 63917, 25791, 11097, 56917, 10716, 8601, 117157, 6096, 5744, 5743, 2016, 8404, 1325, 4889, 5362, 64478, 27077, 340419, 7071, 8727, 59350, 1592, 2847, 406, 2845, 84894, 1812, 2844, 23125, 6778, 56924, 58495, 8437, 653145, 3747, 3745, 80863, 90249, 27289, 2596, 2830, 11343, 65078, 117178, 814, 815, 387890, 115557, 132112, 347731, 84871, 10858, 387357, 23031, 23236, 4…	507	7738	15620	1.16657	0.401976	0.00528623	0.206484
GOTERM_BP_ALL	GO:0045597~positive regulation of cell differentiation	48	7.92079	0.000110669	7732, 4208, 3706, 8437, 23236, 7704, 23531, 5915, 53335, 57699, 1496, 55885, 6792, 3356, 10562, 4254, 57118, 4760, 9148, 1620, 163404, 8997, 4058, 5743, 8507, 2043, 5176, 7976, 3398, 4745, 1960, 9840, 57795, 7071, 10439, 10458, 91461, 406, 8536, 2185, 4915, 83643, 55079, 23025, 84525, 58495, 23316, 2039	507	822	15620	1.79905	0.40578	0.00529721	0.209045
GOTERM_BP_ALL	GO:0051239~regulation of multicellular organismal process	117	19.3069	0.000119075	4208, 1290, 10409, 51086, 170302, 25791, 9148, 885, 1620, 30819, 10716, 30818, 6096, 5744, 5743, 5176, 2016, 5362, 340419, 7071, 91461, 406, 139065, 84894, 2844, 8536, 6778, 58495, 23316, 7732, 8437, 7101, 23531, 57699, 1123, 79977, 8646, 5801, 1131, 6588, 6585, 11343, 65078, 814, 26050, 490, 2185, 347731, 55079, 84525, 784, 23236, 5579, 7704, 5915, 26037, 53335, 7125, 844, 4254, 4760, 163404, 21…	507	2593	15620	1.39013	0.428817	0.00564105	0.224907
GOTERM_MF_ALL	GO:0098772~molecular function regulator	67	11.0561	0.000125913	84144, 23236, 5579, 26037, 284352, 200734, 4254, 25791, 887, 30819, 30818, 8601, 577, 5581, 2903, 2904, 64744, 9610, 57496, 5176, 57628, 5924, 23229, 26255, 9743, 55294, 23362, 3787, 27352, 8437, 221692, 10044, 3708, 6804, 7476, 5662, 1122, 53358, 1123, 10368, 389383, 51440, 6000, 9478, 27012, 10900, 8997, 23096, 6588, 65078, 8567, 6622, 815, 26230, 27345, 64101, 9232, 115557, 23767, 80059, 5999,…	494	1330	15710	1.60204	0.109052	0.00426752	0.19656
GOTERM_MF_ALL	GO:0015077~monovalent inorganic cation transmembrane transporter activity	25	4.12541	0.000128803	3747, 3745, 3748, 3780, 3761, 3760, 343450, 57030, 3754, 3778, 6543, 3756, 27012, 9497, 30819, 30818, 27345, 495, 3788, 6326, 3764, 357, 23416, 3787, 9033	494	331	15710	2.40194	0.11141	0.00420968	0.201067
GOTERM_BP_ALL	GO:0032879~regulation of localization	110	18.1518	0.00013118	4208, 9456, 11151, 5019, 201140, 11097, 885, 30819, 10716, 30818, 8601, 376267, 5743, 3208, 5176, 8543, 4889, 5172, 5362, 27077, 8314, 91461, 25837, 406, 1812, 8536, 3912, 1612, 7101, 3747, 23531, 3745, 5413, 6804, 3748, 8646, 5801, 5138, 27012, 6588, 117178, 815, 54602, 5058, 7432, 2185, 89866, 93664, 5774, 55079, 9079, 784, 23236, 5579, 383, 844, 9201, 7447, 3778, 4254, 4760, 5582, 87, 5581, 63…	507	2410	15620	1.40621	0.460428	0.00609008	0.247742
GOTERM_BP_ALL	GO:0010720~positive regulation of cell development	32	5.28053	0.00014925	7732, 3706, 4208, 8437, 5915, 23531, 53335, 57699, 6792, 10562, 57118, 4760, 9148, 1620, 163404, 8997, 4058, 5176, 2043, 8507, 3398, 7976, 57795, 10439, 10458, 2185, 8536, 4915, 55079, 23025, 2039, 23316	507	470	15620	2.09761	0.504394	0.00685848	0.281823
GOTERM_CC_ALL	GO:0005887~integral component of plasma membrane	77	12.7063	0.000154433	2051, 3780, 343450, 9201, 65012, 51172, 3778, 163404, 2994, 387775, 57282, 84539, 9497, 887, 2996, 30819, 30818, 114571, 2903, 2904, 3595, 2892, 2891, 4889, 7781, 5172, 5362, 3788, 23416, 2847, 3787, 1812, 2563, 26872, 2561, 3747, 7102, 23531, 3745, 6804, 3748, 3761, 10368, 3760, 366, 3356, 3754, 3355, 1131, 6543, 108, 7087, 107, 3756, 2558, 2830, 27012, 2557, 2554, 4058, 65078, 147, 2043, 27345,…	545	1550	16813	1.53253	0.080017	0.00238002	0.22456
GOTERM_BP_ALL	GO:0065007~biological regulation	388	64.0264	0.000160269	22904, 6866, 3485, 25791, 63917, 11097, 10716, 8601, 6096, 8404, 2016, 1325, 1428, 5362, 64478, 340419, 27077, 8727, 59350, 8314, 2847, 406, 1812, 84894, 2845, 2844, 6778, 58495, 8437, 653145, 23531, 90249, 27289, 2830, 814, 815, 442319, 321, 115557, 347731, 2823, 10744, 387357, 5915, 26037, 200734, 844, 9201, 7447, 433, 9495, 57282, 9497, 26033, 10656, 576, 577, 57491, 128611, 57496, 63974, 1430…	507	10822	15620	1.10458	0.529429	0.00722194	0.302601
GOTERM_MF_ALL	GO:0005215~transporter activity	64	10.5611	0.00016386	3049, 784, 94160, 3780, 343450, 57030, 65012, 3778, 11097, 11154, 148808, 26034, 57282, 387775, 9497, 30819, 30818, 114571, 2903, 2904, 2892, 7781, 2891, 5172, 3788, 83394, 23416, 3787, 23413, 2563, 2567, 2561, 26872, 3747, 3708, 3745, 3748, 3761, 3760, 10368, 366, 3754, 6543, 83988, 3756, 2558, 5138, 27012, 2557, 2554, 2555, 1174, 27345, 495, 132204, 6326, 55530, 3764, 357, 490, 9033, 2185, 5382…	494	1264	15710	1.61021	0.139526	0.0051684	0.255728
GOTERM_BP_ALL	GO:0009653~anatomical structure morphogenesis	115	18.9769	0.000175392	4208, 1290, 11151, 10409, 10486, 22904, 170302, 25791, 63917, 9148, 885, 10716, 8601, 6096, 9355, 5743, 5176, 8543, 2016, 4889, 8936, 5362, 4884, 340419, 27077, 59350, 91461, 3914, 139065, 84894, 8536, 6778, 3912, 9645, 23314, 58495, 23316, 8437, 7101, 57699, 1123, 79977, 8646, 90249, 51301, 2274, 107, 2596, 3798, 6585, 65078, 117178, 815, 5058, 26050, 2185, 2823, 55079, 84525, 85452, 494470, 557…	507	2564	15620	1.38182	0.56174	0.00782581	0.33111
GOTERM_MF_ALL	GO:0016301~kinase activity	49	8.08581	0.000182068	157285, 3706, 282974, 23031, 57172, 5579, 23531, 2051, 26289, 4753, 5634, 1606, 6792, 9201, 51086, 4900, 57118, 4254, 3756, 8814, 8997, 5582, 4058, 5581, 57144, 79012, 814, 815, 5603, 2043, 22866, 5058, 11113, 4745, 91419, 10769, 91461, 23416, 4751, 10645, 2185, 8536, 84254, 4145, 139728, 4915, 56924, 1612, 5297	494	892	15710	1.74695	0.153777	0.00537171	0.284107
GOTERM_BP_ALL	GO:0021537~telencephalon development	20	3.30033	0.000194108	4208, 7101, 23236, 9355, 63974, 5915, 1745, 2016, 26468, 1746, 3398, 26050, 4900, 170302, 4760, 1812, 3912, 4915, 55079, 6585	507	231	15620	2.66742	0.598672	0.00857601	0.36638
GOTERM_BP_ALL	GO:0051716~cellular response to stimulus	250	41.2541	0.000203287	4208, 10486, 22904, 6866, 3485, 63917, 25791, 11097, 56917, 8601, 6096, 5744, 5743, 8404, 1325, 4889, 5362, 27077, 340419, 7071, 8727, 59350, 1592, 2847, 406, 2845, 84894, 1812, 2844, 6778, 56924, 58495, 8437, 3747, 3745, 90249, 27289, 2596, 2830, 11343, 65078, 117178, 814, 815, 115557, 347731, 10858, 387357, 23031, 23236, 494470, 5915, 26037, 51676, 200734, 55885, 84303, 844, 9201, 7447, 54769, …	507	6474	15620	1.18971	0.615632	0.00889623	0.383674
GOTERM_BP_ALL	GO:0051049~regulation of transport	84	13.8614	0.00021304	4208, 784, 9456, 11151, 5579, 383, 844, 5019, 7447, 3778, 201140, 4760, 11097, 885, 30819, 5582, 30818, 8601, 5581, 376267, 637, 4843, 5743, 3208, 6456, 57628, 4889, 7781, 8448, 3788, 55294, 8314, 91461, 23416, 25837, 406, 3787, 23413, 1812, 51339, 83851, 8536, 1612, 23025, 9783, 27352, 766, 3747, 3745, 65985, 4878, 3708, 5413, 6804, 3748, 3761, 10368, 3760, 3356, 10562, 7139, 3754, 57118, 10631,…	507	1748	15620	1.48051	0.632868	0.00923518	0.402046
GOTERM_BP_ALL	GO:2000026~regulation of multicellular organismal development	81	13.3663	0.000232045	4208, 1290, 23236, 5579, 7704, 26037, 5915, 53335, 10409, 4254, 4760, 25791, 9148, 163404, 1620, 10716, 576, 577, 57496, 5744, 5743, 5176, 2016, 7976, 3398, 5362, 4745, 340419, 10769, 7071, 10439, 91461, 55294, 139065, 406, 23413, 84894, 51339, 8536, 6778, 23025, 58495, 23316, 7732, 3706, 8437, 7101, 23531, 1745, 7476, 1746, 57699, 1123, 6792, 8646, 79977, 57118, 11178, 654429, 8997, 4058, 6585, …	507	1675	15620	1.48985	0.664266	0.0099632	0.437838
GOTERM_BP_ALL	GO:0044765~single-organism transport	139	22.9373	0.000234977	4208, 9456, 11151, 503542, 57030, 5019, 51172, 85019, 201140, 9148, 11097, 885, 148808, 387775, 887, 30819, 30818, 8601, 376267, 415117, 5743, 3208, 1428, 23507, 4889, 5172, 91461, 25837, 406, 1812, 1612, 26872, 54536, 3747, 3745, 6804, 5413, 3748, 1131, 27012, 5138, 6588, 117178, 54602, 815, 5058, 495, 55530, 23180, 490, 7432, 9033, 2185, 132112, 93664, 2823, 5774, 3049, 114569, 784, 94160, 5579…	507	3245	15620	1.31969	0.668864	0.00999721	0.443358
GOTERM_MF_ALL	GO:0016773~phosphotransferase activity, alcohol group as acceptor	43	7.09571	0.000237084	157285, 3706, 282974, 23031, 57172, 5579, 23531, 2051, 1606, 6792, 9201, 51086, 4254, 57118, 8814, 3756, 5582, 8997, 4058, 5581, 57144, 79012, 814, 815, 5603, 2043, 5058, 11113, 91419, 10769, 91461, 23416, 4751, 10645, 2185, 8536, 84254, 4145, 139728, 4915, 1612, 56924, 5297	494	756	15710	1.80882	0.195417	0.0067717	0.369806
GOTERM_MF_ALL	GO:0004674~protein serine/threonine kinase activity	29	4.78548	0.000254412	3706, 282974, 23031, 57172, 5579, 6792, 9201, 51086, 57118, 8814, 5582, 8997, 5581, 57144, 814, 815, 5603, 5058, 11113, 91419, 10769, 4751, 2185, 8536, 84254, 10645, 139728, 56924, 1612	494	433	15710	2.1299	0.208104	0.00704554	0.396785
GOTERM_BP_ALL	GO:0006816~calcium ion transport	26	4.29043	0.000275691	784, 11151, 9456, 5579, 4878, 3708, 10368, 844, 3356, 3355, 201140, 6543, 5138, 6588, 5581, 2903, 815, 6622, 5743, 5530, 490, 1812, 23413, 9033, 2185, 2823	507	358	15620	2.2375	0.726581	0.0115114	0.519988
GOTERM_BP_ALL	GO:0050789~regulation of biological process	368	60.7261	0.00032129	4208, 10486, 51086, 22904, 6866, 3485, 63917, 25791, 11097, 56917, 10716, 8601, 56341, 117157, 6096, 5744, 5743, 2016, 8404, 1428, 1325, 4889, 5362, 27077, 340419, 10472, 7071, 1592, 59350, 8727, 8314, 2847, 406, 2845, 84894, 1812, 2844, 23125, 6778, 3912, 7738, 56924, 58495, 7732, 8437, 653145, 3747, 3745, 23531, 3748, 90249, 27289, 2596, 2830, 11343, 65078, 117178, 814, 815, 10217, 442319, 321,…	507	10223	15620	1.10903	0.77937	0.0130555	0.605747
GOTERM_BP_ALL	GO:0070588~calcium ion transmembrane transport	21	3.46535	0.000321381	2903, 784, 6622, 11151, 4878, 3708, 10368, 844, 3356, 3355, 201140, 6543, 490, 1812, 23413, 9033, 5138, 2185, 2823, 6588, 5581	507	260	15620	2.48839	0.779464	0.0129473	0.605917
GOTERM_BP_ALL	GO:0006468~protein phosphorylation	84	13.8614	0.000406371	157285, 4208, 10152, 23031, 23236, 57172, 5579, 2051, 9244, 200734, 55885, 9201, 54769, 51086, 4254, 9148, 885, 5582, 5581, 2903, 79012, 2904, 3595, 5603, 4889, 5924, 4745, 91419, 10769, 91461, 55294, 23416, 4751, 51339, 8536, 56924, 1612, 3706, 282974, 8437, 168667, 10044, 23531, 7476, 53358, 6792, 2785, 3356, 5801, 57118, 108, 107, 3756, 8814, 8997, 4058, 65078, 57144, 8567, 814, 6622, 815, 147…	507	1784	15620	1.45063	0.852149	0.0159351	0.765573
GOTERM_BP_ALL	GO:0051240~positive regulation of multicellular organismal process	69	11.3861	0.000414148	4208, 23236, 5579, 7704, 5915, 53335, 10409, 170302, 4254, 4760, 9148, 163404, 1620, 576, 577, 5581, 3595, 57496, 4843, 5743, 5603, 5176, 7976, 3398, 4745, 7071, 10439, 91461, 406, 139065, 2844, 8536, 6778, 23025, 58495, 23316, 7732, 3706, 8437, 7101, 23531, 4878, 7476, 57699, 6792, 3356, 57118, 1131, 10631, 654429, 8997, 4058, 147, 8507, 2043, 26050, 5530, 1960, 23767, 57795, 9840, 10458, 2185, …	507	1395	15620	1.52387	0.857462	0.0161035	0.78017
GOTERM_BP_ALL	GO:0023051~regulation of signaling	128	21.1221	0.000417667	4208, 84144, 9456, 9244, 5019, 51086, 3485, 63917, 25791, 9148, 56917, 8601, 5743, 4889, 340419, 22986, 9743, 1592, 406, 1812, 2844, 1612, 58495, 23316, 8437, 7101, 3747, 3745, 6804, 5413, 1123, 2785, 8646, 5801, 6000, 23096, 11343, 65078, 57144, 8567, 117178, 815, 54602, 22866, 5058, 91851, 115557, 80059, 146760, 490, 4008, 129293, 2185, 347731, 23236, 494470, 5579, 26037, 200734, 55885, 25928, …	507	2980	15620	1.32333	0.859802	0.0161061	0.786774
GOTERM_BP_ALL	GO:0007264~small GTPase mediated signal transduction	32	5.28053	0.000638671	10152, 8437, 27352, 10044, 5662, 53358, 1122, 54769, 4254, 27289, 25791, 10633, 10900, 8997, 23096, 121268, 117178, 8567, 376267, 26230, 8936, 5924, 65997, 23229, 115557, 10769, 8727, 9743, 25837, 57799, 23362, 11069	507	512	15620	1.92554	0.950443	0.0221731	1.20071
GOTERM_BP_ALL	GO:0003008~system process	84	13.8614	0.000696655	4208, 23236, 784, 9456, 7125, 119774, 57030, 844, 51086, 84530, 3778, 401994, 4760, 885, 1620, 887, 30819, 10716, 5582, 30818, 577, 2903, 2904, 9610, 6096, 4843, 5743, 5176, 1428, 3398, 5172, 64478, 4885, 22986, 10769, 11281, 1812, 2844, 23125, 23316, 4645, 2561, 7101, 4878, 3708, 53358, 1496, 3761, 10368, 3760, 6247, 366, 3356, 7139, 4900, 10631, 83988, 6543, 1131, 108, 107, 3756, 2558, 84059, 5…	507	1815	15620	1.42586	0.962278	0.0238113	1.30904
GOTERM_MF_ALL	GO:0005509~calcium ion binding	38	6.27063	0.000697025	56097, 653145, 23236, 1007, 1008, 3708, 7125, 65989, 4753, 1606, 844, 3026, 7447, 83988, 84059, 51440, 9478, 30819, 30818, 87, 6585, 6622, 54704, 3208, 8404, 4745, 8448, 5530, 5475, 83394, 64405, 57605, 23413, 9033, 5100, 83851, 10645, 10669	494	674	15710	1.79297	0.472388	0.0181026	1.08358
GOTERM_BP_ALL	GO:1903522~regulation of blood circulation	22	3.63036	0.000705232	784, 147, 4878, 4843, 5743, 3708, 27345, 3761, 10368, 3760, 844, 3356, 7139, 51086, 6543, 1131, 490, 53826, 30819, 30818, 3269, 84525	507	297	15620	2.28212	0.96377	0.0239272	1.32506
GOTERM_BP_ALL	GO:0050794~regulation of cellular process	353	58.2508	0.000760892	4208, 10486, 22904, 6866, 3485, 63917, 25791, 11097, 56917, 10716, 8601, 56341, 6096, 5744, 5743, 2016, 8404, 1428, 1325, 4889, 5362, 27077, 340419, 10472, 7071, 59350, 1592, 8727, 8314, 2847, 406, 2845, 84894, 1812, 2844, 23125, 6778, 3912, 7738, 56924, 58495, 7732, 8437, 653145, 3747, 3745, 23531, 3748, 90249, 27289, 2596, 2830, 11343, 65078, 117178, 814, 815, 10217, 442319, 115557, 23109, 3477…	507	9817	15620	1.10782	0.97212	0.0256073	1.42893
GOTERM_MF_ALL	GO:0004871~signal transducer activity	72	11.8812	0.000776915	23236, 2051, 5915, 119774, 9201, 27239, 401994, 84539, 887, 576, 577, 5581, 2903, 2904, 3595, 6096, 5603, 2892, 2891, 7976, 4889, 5362, 22986, 27077, 10769, 59350, 23416, 2847, 1812, 2563, 2845, 2844, 6778, 2567, 56924, 23025, 2561, 7101, 3708, 7476, 53358, 5662, 2785, 3356, 5801, 3355, 1131, 3756, 2558, 84059, 6000, 2830, 2557, 2554, 2555, 4058, 65078, 57159, 57144, 147, 54602, 26230, 2043, 5058…	494	1555	15710	1.47249	0.509685	0.019078	1.20707
GOTERM_BP_ALL	GO:0070838~divalent metal ion transport	27	4.45545	0.000778589	784, 11151, 9456, 5579, 4878, 3708, 10368, 844, 3356, 3355, 201140, 6543, 5138, 6588, 5581, 2903, 815, 6622, 5743, 7781, 5530, 490, 1812, 23413, 9033, 2185, 2823	507	406	15620	2.04885	0.974348	0.0258259	1.46193
GOTERM_BP_ALL	GO:0044089~positive regulation of cellular component biogenesis	28	4.62046	0.000807301	9079, 10152, 11151, 7476, 9148, 885, 654429, 163404, 576, 5581, 577, 637, 143098, 8936, 5058, 26050, 80115, 23767, 10458, 139065, 129293, 2185, 347731, 9463, 2823, 4915, 23768, 23316	507	429	15620	2.01082	0.97759	0.0265785	1.51545
GOTERM_BP_ALL	GO:0072511~divalent inorganic cation transport	27	4.45545	0.00086656	784, 11151, 9456, 5579, 4878, 3708, 10368, 844, 3356, 3355, 201140, 6543, 5138, 6588, 5581, 2903, 815, 6622, 5743, 7781, 5530, 490, 1812, 23413, 9033, 2185, 2823	507	409	15620	2.03382	0.983045	0.0279168	1.62583
GOTERM_MF_ALL	GO:0008324~cation transmembrane transporter activity	34	5.61056	0.00087747	784, 3747, 3745, 3708, 3780, 3748, 3761, 3760, 10368, 57030, 343450, 3754, 3778, 6543, 3756, 5138, 27012, 9497, 30819, 30818, 2903, 27345, 7781, 495, 3788, 6326, 3764, 357, 23416, 3787, 490, 23413, 9033, 2823	494	586	15710	1.84515	0.552909	0.0209612	1.3623
GOTERM_CC_ALL	GO:0030659~cytoplasmic vesicle membrane	30	4.9505	0.00102048	11151, 3708, 6804, 7476, 200734, 3761, 10368, 57030, 4900, 83988, 2555, 1174, 6645, 79012, 2571, 815, 6622, 6456, 2892, 7781, 2891, 9871, 8448, 132204, 55530, 80115, 25837, 9463, 93664, 4645	545	481	16813	1.92409	0.423824	0.0133573	1.4752
GOTERM_BP_ALL	GO:1902578~single-organism localization	142	23.4323	0.00104257	4208, 9456, 11151, 503542, 57030, 5019, 51172, 85019, 201140, 9148, 11097, 148808, 885, 387775, 887, 30819, 30818, 8601, 376267, 415117, 5743, 3208, 1428, 23507, 4889, 5172, 91461, 25837, 406, 1812, 1612, 26872, 54536, 3747, 3745, 6804, 5413, 3748, 254887, 1131, 27012, 5138, 6588, 117178, 54602, 815, 5058, 495, 55530, 23180, 490, 7432, 9033, 2185, 132112, 93664, 2823, 5774, 3049, 114569, 784, 941…	507	3443	15620	1.27065	0.992596	0.0317594	1.95298
GOTERM_CC_ALL	GO:0031252~cell leading edge	24	3.9604	0.00112546	10152, 9079, 117178, 3747, 11151, 26230, 3208, 8543, 8936, 5058, 5662, 3748, 1496, 6792, 90249, 4254, 57026, 10458, 23109, 3756, 490, 2185, 87, 2191	545	351	16813	2.10937	0.455612	0.0143741	1.62581
GOTERM_BP_ALL	GO:0022604~regulation of cell morphogenesis	33	5.44554	0.00118881	3706, 8437, 27352, 7101, 11151, 26037, 53335, 7476, 57699, 1123, 6792, 10562, 10631, 11178, 25791, 8997, 10716, 6585, 577, 65078, 2043, 5362, 5530, 10439, 10458, 84894, 2185, 4915, 55079, 23025, 58495, 2039, 23316	507	555	15620	1.83187	0.996281	0.0356747	2.22402
GOTERM_BP_ALL	GO:0007186~G-protein coupled receptor signaling pathway	54	8.91089	0.00120811	23236, 9456, 119774, 27239, 6866, 401994, 885, 887, 84539, 26033, 576, 577, 5744, 1325, 4889, 7976, 22986, 59350, 2847, 2845, 1812, 2844, 2567, 2561, 4878, 1606, 6247, 2785, 3356, 3355, 1131, 108, 2596, 107, 2558, 84059, 6000, 2830, 2557, 2554, 2555, 11343, 2520, 147, 815, 6622, 5475, 5999, 7434, 7432, 11069, 9463, 3269, 23596	507	1066	15620	1.56066	0.996604	0.0360141	2.25974
GOTERM_BP_ALL	GO:1901698~response to nitrogen compound	46	7.59076	0.0013608	4208, 2561, 1290, 23236, 3747, 5579, 9456, 65985, 4878, 383, 2785, 366, 3356, 1131, 108, 3485, 107, 9148, 5138, 5582, 2554, 8997, 5581, 2903, 6622, 815, 5743, 3208, 5058, 5530, 80115, 7071, 3764, 10458, 57026, 23180, 990, 2845, 1812, 2844, 2185, 6778, 4837, 4915, 3269, 2039	507	872	15620	1.62523	0.998345	0.0389968	2.54187
GOTERM_CC_ALL	GO:0012506~vesicle membrane	30	4.9505	0.00168399	11151, 3708, 6804, 7476, 200734, 3761, 10368, 57030, 4900, 83988, 2555, 1174, 6645, 79012, 2571, 815, 6622, 6456, 2892, 7781, 2891, 9871, 8448, 132204, 55530, 80115, 25837, 9463, 93664, 4645	545	497	16813	1.86215	0.597524	0.0200217	2.42346
GOTERM_BP_ALL	GO:0090066~regulation of anatomical structure size	29	4.78548	0.00169477	10152, 11151, 4878, 53335, 7476, 6792, 366, 3356, 3778, 1131, 5581, 65078, 147, 4843, 5743, 27345, 8936, 5362, 11113, 80115, 3764, 10439, 10458, 57026, 1812, 2185, 9463, 3269, 2039	507	474	15620	1.88492	0.999657	0.0471969	3.15628
GOTERM_CC_ALL	GO:0098797~plasma membrane protein complex	30	4.9505	0.00258454	784, 3747, 3745, 6804, 3780, 3748, 3761, 3760, 10368, 343450, 2785, 3754, 3778, 3756, 27012, 6000, 30819, 30818, 6645, 2903, 2904, 27345, 143098, 2892, 2891, 3788, 6326, 3764, 3787, 2185	545	512	16813	1.80759	0.752776	0.0281167	3.69691
GOTERM_CC_ALL	GO:0044433~cytoplasmic vesicle part	33	5.44554	0.00372789	11151, 3708, 6804, 7476, 200734, 3761, 10368, 57030, 4900, 83988, 2555, 87, 1174, 6645, 79012, 2571, 6622, 815, 6456, 2892, 7781, 2891, 9871, 8448, 132204, 55530, 80115, 25837, 9463, 93664, 5122, 5297, 4645	545	597	16813	1.70525	0.866922	0.0380426	5.29139
GOTERM_CC_ALL	GO:0043235~receptor complex	21	3.46535	0.00395445	57491, 2561, 2903, 2904, 51559, 57528, 2892, 2891, 5362, 26050, 10368, 84059, 2563, 2558, 9033, 2185, 2557, 2554, 4915, 2567, 2555	545	320	16813	2.0245	0.882302	0.0395664	5.6044
