# Supplementary material for: Transcriptomic signatures of brain regional vulnerability to Parkinson’s disease
Source: Commun Biol. 2020 Mar 5;3:101. doi: 10.1038/s42003-020-0804-9 (PMC7058608; doi:10.1038/s42003-020-0804-9)
Supplement: Supplementary file 7 — Supplementary Data 6 [file 42003_2020_804_MOESM7_ESM.xlsx]

## Sheet: Sheet1
Module	Size	Correlation with Braak r	BH-corrected P	genes
M39	140	-0.87	3.65e-07	ACHE,ACLY,ADM,AR,ATBF1,ATP1B2,PTTG1IP,CAPN2,SERPINH1,ENTPD5,CPT1A,CRABP1,CD55,DAO,EDA,FCGRT,GALK2,GMPR,HADHB,IL13RA1,IRF2,IRF7,ITGB1,ITGB8,LIFR,MAN2B1,NFATC1,PBX3,PFKFB3,PHKA1,SERPINB6,PKNOX1,PPP1R3D,RPS6KA1,S100A10,SLC6A11,SNCG,SSFA2,TBXA2R,TCF3,TGFBR1,TGFBR2,TNS1,VASP,ZNF195,CSDAP1,ZBED1,NTN1,PRDX6,GPRIN2,DLEC1,IRX5,TCIRG1,MRVI1,HMG20B,IFI44,PDPN,ZNF271,STON1,PRDM5,BTN3A2,RCAN3,AP1GBP1,ABLIM3,R…
M99	92	-0.87	1.78e-05	ADCY9,AMFR,CTBP2,SLC26A2,ERCC6,FLI1,FOS,HIF1A,IFIT3,IRAK2,LEPR,AFF1,NEK1,PDGFRA,ALDH18A1,REV3L,STAC,TFDP2,WNT3,DPF3,KLRC4,FZD6,NRP2,KLF4,SLC4A8,CLEC2B,HIPK3,LRRC17,UBE4B,IGF2BP2,ASCC3,ATF7,IRAK3,HMGXB3,MAST2,ZNF385A,AUTS2,FLVCR1,SNX12,LEF1,CXorf26,DNAJB11,WDR44,ASPN,NSUN2,KIF26B,SRBD1,SAPS3,GALNT10,AC068989.2,AL161668.2,C15orf39,C11orf75,GPBP1L1,SMOC2,NXN,PCDH15,CENPO,OGFRL1,ZNF672,TRPM3,RUFY1,ST…
M145	63	-0.86	5.81e-06	ADCY8,ALCAM,CAST,CLCN5,COL8A2,DHFRP1,FABP5,GRB10,INHBB,VWA5A,MEIS3P1,MX1,MYBL1,NOTCH4,OXTR,PDGFA,RBMS1,SCN7A,SLC22A4,TIMP4,WNT11,TNKS,CDS2,MPZL1,OSBPL2,AP3S2,BTN2A2,VAT1,PAICS,WWP1,KIAA1024,KIAA1033,COTL1,RAB3GAP2,C18orf10,ISOC1,FAM82B,HSD17B12,TNFRSF12A,NUB1,SLC38A2,LPCAT2,FAM70A,TBC1D19,IMPACT,CFC1,IGDCC4,MFSD1,RMI1,ARHGAP24,KCTD10,STARD3NL,OSBPL9,DHRS13,FABP5P3,LUZP2,AMIGO2,C12ORF75,TRIM67,OR2…
M127	74	-0.84	4.37e-07	ALDOB,ANXA13,CBLN1,CEACAM4,CHRNA3,DDC,DRD2,FOLR2,GCH1,HSPA6,LTC4S,MAB21L1,ME1,OSM,ROBO1,SCN9A,SLC18A2,STC1,TACR3,TAL2,TH,THRSP,ZNF229,ARHGEF5,ADAM12,CLTCL1,WDR1,EBI3,DHRS9,PKDREJ,BAZ1A,ICOSLG,BHMT2,C20orf26,PYCARD,CYP2S1,IL21R,TLR7,MS4A4A,RAB8B,BNC2,PAQR5,EPS8L1,DDX43,RAG1AP1,RGAG1,KLHL1,MUC3B,NCAPG,MGC4294,PODNL1,TMTC1,CCNB3,FAM7A3,C16orf93,ACY3,DAPL1,TEX26,TMEM182,SHISA3,MGC24103,PPAPDC1A,EBF3,…
M138	68	-0.83	2.38e-07	ADCYAP1R1,BCHE,BMP7,BNIP2,CALB2,FGF2,FOXO1,GLRA1,ONECUT1,HOXA2,HOXA3,HOXA4,HOXA5,HOXA6,HOXA7,HOXB2,HOXB3,HOXB4,HOXB5,HOXB6,HOXD3,FADS1,MFNG,NFIA,PML,PPP2R5A,RAP1B,RFX4,SDC2,SFRP1,STYX,TEAD1,TNFAIP2,TRPS1,SKAP1,TOB1,CIB2,GNA13,PNRC1,TMED10,FNDC3A,KIAA0776,INTU,C1orf27,FAM120C,STEAP3,MBNL3,LRRN1,SIGIRR,C4orf31,SCD5,TCF7L1,CCDC8,OBSCN,ZMAT1,ZC3H12C,PRKCDBP,ERI2,DDIT4L,C6orf192,GLIPR1L2,RASGEF1B,C11o…
M80	101	-0.83	1.52e-06	ACTA2,ACTG2,BMP5,BMP6,COL6A2,COL8A1,DES,EPHA7,FOXD2,FMOD,HOXC4,HOXC5,HOXC6,IGFBP1,INSRR,ITIH3,KRT18P19,MGP,MME,MSX2,MYH11,NTRK1,OGN,PCSK5,PLN,PKIB,KLK10,RXRG,CXCL5,SIX1,SLC6A4,SLC9A2,SPINT1,TAGLN,TLL1,TNFAIP3,TPH1,TPM2,TRH,VEGFC,ZIC1,LTBP4,AOC3,MARCO,CD83,ISG15,TSPAN2,MYL9,LGALS13,PADI1,SNTG2,FEV,GIMAP4,SPTLC3,PPP4R1L,MSX2P1,SULF2,BARHL1,TMEM27,CDH23,CHST8,NDST4,IRX1,NKAIN1,VEPH1,ADAMTS20,THSD7B,…
M115	82	-0.83	0.000165	ACVR1,CPD,DDX3X,CYB5R3,RCAN1,PDIA3,IPW,NCK1,OGDH,OSBP,PAFAH1B2,UBL3,PPP1R8,RFX5,STAT1,TIMP2,VCP,RAB7A,NCOA4,HIST2H2AC,UBA3,PAPSS1,USP8,RAB11B,COPB2,COPS2,SLC9A3R2,KIAA0391,SCRN1,TBC1D4,G3BP1,PGRMC2,HYOU1,SLMO1,GPR75,OS9,DNAJB4,NUDT3,RAB21,CNOT1,TMCC1,MAP3K7IP2,LPIN1,UBR2,DNAJC13,GEMIN5,TRAF3IP1,RBMS3,CLEC2D,MINK1,ADIPOR1,UBAP1,GPR89B,OTUD6B,C21orf51,MFSD6,DNAJA4,MFN1,RCC2,C6orf47,PAPOLG,DDX59,WDR…
M62	117	-0.8	1.69e-06	ACADVL,AEBP1,APLNR,ANGPT1,AQP1,AQP5,RHOC,ZFP36L1,C4A,CD44,DBI,DTNA,EDNRB,EPHX1,EPHX2,EPS8,FMO2,GATM,GFAP,B4GALT1,GLUD1,GLUD2,HES1,TNC,ID4,INPP5D,ITGB4,ITPKB,ITPR2,KCNJ16,LAMB2,LFNG,LIMK2,LPP,CD99,MSN,DDR2,PLCD1,PMP2,SMO,SORD,SPARC,TMBIM6,THBS4,TIMP3,CXCR4,SRPX,MYOM1,KAT2B,RAB7L1,C9orf61,FADS2,LPAR6,NPC2,PDLIM5,AHCYL1,CA5B,TP53TG1,ACSBG1,HEY2,HEBP2,KCNE1L,SUMF2,LRP10,C1orf144,ZBTB20,NUPR1,HEYL,OR7…
M47	135	-0.8	1.33e-07	ARHGAP6,CASP1,CASP5,CASQ2,TNFSF8,COL1A2,COL3A1,COL15A1,CRIP1,CTSZ,DCN,ECM2,DUSP9,ELK3,EMP1,F5,FOXF2,FRZB,GATA2,GBP2,GPR4,GRP,HBA1,HBA2,HBB,HBD,CFH,ICAM1,IL1R1,IRF1,ITGB3,KCNC4,KCNJ5,KCNMB1,LYL1,RAB8A,MFAP4,CXCL9,ATXN3,PDZK1,PTGER4,QSOX1,RAB27A,S100A4,SAG,SRL,CCL19,CXCL11,SFRP4,SIX3,SPI1,TRIM21,NR2F2,TGFB1I1,TGFBI,ZNF18,ZNF45,TFPI2,OASL,PDE5A,EIF3H,TNFRSF10A,KSR1,GYG2,CACNA1H,SOCS3,ITGBL1,FHL5,MRC…
M76	104	-0.8	0.000492	ARL1,CAPZB,CDH2,CFL1,FXN,GABPB1,GYG1,HNRNPH2,HSPA9,FOXK2,KPNA3,MAP1B,PPIB,PRKAA1,RGS2,RNASEL,ABCE1,SDCBP,SLC5A3,SNX2,TAF4,TTC1,UBE2D1,ZNF224,KHSRP,KLF7,SNX4,EIF2B3,USP14,USP10,LRRFIP2,UBE4A,MAPK8IP1,EEF1E1,VPS4B,CLINT1,PHACTR2,PBEF1,NUTF2,CAP1,GLRX3,MAPRE2,KDELR2,LIAS,HSPA4L,NCBP2,EXOC6B,HISPPD1,SRGAP2,ADNP,RWDD3,ATP5S,TMED5,TRNT1,ZNF588,C1orf9,ANKFY1,WBP11,LRRC49,ARGLU1,AKIRIN2,ANO10,PNPO,OGFOD1…
M84	100	-0.77	9.03e-08	ABCB7,APBB2,DST,CPOX,CTNNA1,CYP2J2,STX2,FGF1,HIP1,FOXA2,SP110,LAMP2,MEIS1,MTRR,NKX2-2,PAK2,PLD1,PRKCSH,PTMA,RECQL,REST,SCD,SLC12A2,SLC16A1,SP1,TCF12,THBS2,WIPF1,FXR1,PK4P,ADAM15,CD164,IQGAP1,SCAF11,CHST3,ZEB2,RABGAP1L,NCAPD2,EDIL3,AASS,M6PRBP1,STAMBP,EHD1,KCNQ1OT1,PADI2,CARD8,LIMCH1,SAMD4A,UBXN4,DAAM2,RASGRP3,BACE2,ABTB2,CLIC4,RAI14,RNF141,PDE11A,ABHD5,GLTP,IP6K2,CHRAC1,ANLN,UACA,TMEM38B,TMEM165,…
M116	81	-0.77	3e-05	ADK,ALDH3B1,ARSF,CHRM5,CRYGB,HIST1H1E,HIST1H2AD,HIST1H2BB,HLA-DQA1,IFI35,IL3RA,KCNJ10,LAIR1,OAS2,PTPN6,RFX2,ZEB1,TLN1,TMSB4XP8,C16orf35,HIST1H2AI,HIST1H2AK,HIST1H2BL,HIST1H2BN,HIST1H2BM,HIST1H2BF,HIST1H2BE,HIST1H2BH,HIST1H2BI,HIST1H2BC,HIST1H2BO,HIST1H3D,HIST1H3G,HIST1H3H,HIST1H3B,HIST1H2AG,HIST1H2BJ,SLC16A4,NAPSA,CD3EAP,HCP5,KDELR1,SSBP2,CIDEB,TMOD3,TRA2A,CRLF3,SCLY,MPP6,FNBP1L,H2AFJ,TRPV5,CHPT1…
M129	73	-0.76	2.09e-05	CA12,CAPS,DNAH9,FANCF,FOXJ1,FOLR1,FZD2,MAOB,MLF1,MMP14,PHEX,RPE65,SH3BP2,SOX11,TCEA3,TGIF1,TSPAN6,DNALI1,SLC22A6,SNCAIP,CALCRL,SCGB1D2,SCGB1D1,CEP110,NID2,CPAMD8,CCRL1,SPA17,CNTLN,TMEM100,LRRC36,HHAT,KIAA1305,SCUBE2,IQCH,WDR78,AGBL2,C11orf63,YSK4,C10orf11,UNC119B,C11orf70,CHRFAM7A,LRRC46,FAM113B,C17orf72,FANK1,SYTL3,RP11-291L19.1,WDR63,C1orf87,C1orf88,TMEM150A,C20orf96,DUSP18,FAM81B,RIBC1,ANKFN1,…
M14	190	-0.76	1.87e-06	ADH1C,ALK,AOAH,BMPR1A,BTK,CALCR,RUNX3,CD6,CD14,AFF2,GABRE,GPC3,GRIN2D,HCK,HCRTR1,NCKAP1L,HLA-DPB2,HTR2C,IGSF1,IL11,LMAN1,MIPEP,MPP2,NMB,NOS1,NTF3,AC008687.3,P2RY6,PAM,PAX3,PEG3AS,PIGA,PMCH,PMCHL2,MAPK3,RAB3B,RAD52,RSC1A1,SGSH,SHC1,SLC6A2,SLC12A1,SUOX,TFAP2B,TFAP4,TNFRSF1B,TRHR,TRPC5,MZF1,SCG2,ST8SIA4,USP11,USP9Y,JRKL,RGS9,TNFRSF10C,PHOX2B,TAF1A,ARTN,DIRAS3,SMAD5OS,ZNF623,LRIG2,KCNE2,DHRS2,FST,NCO…
M61	117	-0.76	0.000105	ACACB,ALB,MRPL49,TNFRSF8,CEBPG,COL4A6,EPHA1,SFN,CXCL2,ITGB5,ITGB7,KLKB1,KRT19,LRP5,LTBP1,LYZ,MEIS2,MSH5,NFE2,OPRM1,SERPINA5,PENK,PHKG1,SERPINI2,PLAU,FXYD3,PLP2,MAP4K2,TFF1,TGFB1,TNFRSF1A,UGT2B7,ZNF212,MIA,AXIN1,VAMP8,HCAR3,SEMA5A,MAPKAPK2,TTLL4,RBM19,RAMP2,PIAS3,FBLN5,RNF139,FBXO21,PES1,PRAME,AMACR,CD2AP,EGFL6,GPSM1,DAPP1,HSD17B14,CLIC5,FTHL17,FAM3B,FBXO17,AC073548.1,C20orf20,NXT2,TRIM39,PDP2,FAM…
M130	73	-0.75	0.000192	SCARB2,IGF1R,IMPDH2,CD46,MDM2,MLLT4,MRE11A,PGGT1B,PGM5,RBL2,BRD2,ROCK1,SOS1,SS18,WARS,ZNF146,SLC30A1,ARID1A,PICALM,DYRK4,ST3GAL5,MBD2,FUBP3,SECISBP2L,MRPL19,IPO7,FBXL7,FNBP4,AP006216.1,CBX5,MACF1,TBC1D22A,PODXL2,IFT52,POLK,FAM35B,C9orf6,SLC35A5,PRPF38B,ZNF532,MOB1A,PNRC2,CCDC88A,MDM1,ABHD4,NUCKS1,C2orf49,TTLL7,CPSF7,SPG11,ITCH,EFCAB2,C1orf97,FBXO18,ATPBD4,IFT20,C21orf66,SNX18,TTC14,NFXL1,ZNF100,D…
M124	76	-0.75	0.00151	ACADSB,ANK2,CSNK1D,CSNK1G3,EDN3,EPAS1,FN1,GAS2,AC005512.1,LNPEP,MBNL1,DNAJB9,NDUFA5,OPA1,PIK3CB,PODXL,PRKACA,EIF2AK2,CXCL12,SPAST,SRPK2,TRPC1,UBE2H,VEGFA,ZNF138,RNF103,SLMAP,EPM2A,EEA1,SMARCA5,ZMYM4,LPIN2,CEP350,LRPPRC,ARFGEF2,PAPOLA,TMED2,SLC38A3,RASSF8,MAPRE3,AP4E1,EML4,NKIRAS1,VPS36,IPO11,TMEM66,CAB39,DNAJC10,TMEM106B,UBE2R2,IMPAD1,C4orf43,SLC39A9,C17orf63,TMEM30A,TMEM126B,KLHL9,STARD7,QTRTD1,…
M44	137	-0.74	0.000475	AMD1,ASPH,ATP1A2,CALM2,CDR1,CTSC,ETV3,FGFR1,FKBP5,GNS,GTF2H3,GTF2I,HDAC1,HMGB1,INHBA,KPNB1,NFIL3,YBX1,PCYT1A,PFDN1,PNN,MASP1,PSME1,PXMP3,UPF1,SAFB,SPTBN1,TAF1,TPP2,TPT1,VEGFB,CSDE1,BAT4,C4orf8,PIAS2,DLG5,IL32,LIPG,ARHGEF6,CEP135,SDC3,MLEC,MATR3,PLEKHM1,PDCD6IP,RBM6,TNIP1,HMGB1P1,CREB3,ZMYND11,CLPX,CBX1,TLK2,ERLIN2,DNAJC8,MTMR15,ACIN1,ERC1,SEPT6,WDR43,FKBP15,GTPBP4,ATXN10,C20orf194,GIGYF2,NKX2-8,N…
M26	162	-0.73	0.000236	ACADM,ADAM10,ASAH1,BPGM,CCNG1,CETN3,CLCN3,DUT,FMO5,GART,BRF1,IKBKB,IRAK1,JAK1,KPNA4,TNPO1,LAMP1,MTAP,MYBPC3,PAPPA,PHKB,PRPH,TWF1,PTPN11,ABCD3,RALA,RPGR,S100A6,TSPAN31,SCO1,SCP2,SGCB,HLTF,SNRPF,STRN,TXNRD1,USF2,CLIP2,BRAP,DEGS1,URI1,HESX1,STBD1,MTMR6,SLC16A5,ATG12,PDCD5,RPS6KA5,ECEL1,HCN4,PTPRU,CEBPZ,ZMPSTE24,TFG,EIF3M,SEMA3C,ARFGEF1,POLR3G,RBBP9,VAMP5,RAB10,SEC61B,MAN1B1,ECD,ENPP4,CEP164,ATP11B,S…
M167	50	-0.73	7.08e-05	ATP5C1,BBS4,C1QBP,CDC42,HSPA5,HSPD1,POLR2C,PSMA3,PSMC5,PSMD13,SSBP1,TAF11,AC087742.2,UBE2L3,DAP3,BANF1,STX8,BZW1,GPN1,BCL2L13,MRPL42,NOB1,DNAJC15,MTERFD1,TPRKB,PIGP,PDZD11,CCDC72,AIG1,C20orf43,MRPS33,AC073343.8,OCIAD1,CNDP2,TCEAL7,PSMG2,HM13,DYNLRB1,C14orf142,GNPTG,DPY30,DTD1,LOC391722,MED11,C4orf3,PALM2-AKAP2,C2orf64,RNPS1P1,RPL23AP53,SERF1B
M74	107	-0.72	9.66e-05	ACTC1,ALDH1B1,ANK1,ANXA3,ATP1B1,BCAT1,HCN2,CLGN,AKR1C4,CLCN6,CRYBA2,DHCR24,ELAVL2,EPB41,FGF7,GBE1,NRG1,IDH3G,KCNH2,LGALS1,MATN3,MCF2,NARS,NEFM,NEFH,NKX3-1,PIK3CA,PLCB4,SLC20A2,VAMP1,TFF3,TK2,TRPC3,REEP5,PIK3R3,ASAP2,INA,SLC16A6,AKAP12,CELSR1,UST,RCAN2,SMC2,CPLX1,MID2,PACSIN2,INPP5F,PLA2R1,SV2C,TTC39A,EPB41L3,TSPAN12,TRIM58,PTPN20B,TNFRSF21,CSDC2,RP5-1068E13.3,IMPG2,ZNF219,PCDH12,ZAK,C11orf24,SIAE…
M12	202	-0.72	0.000233	ADAM8,C3AR1,ZNHIT2,CD3D,CDK3,CES1,CHRNB2,CYP11A1,DGKQ,ARID3A,EFNA4,CELSR3,FGFR4,FOXS1,FUT3,GIPR,GJB3,GPR25,GSN,TLX1,HOXB7,ERAS,HSPB2,FOXN2,ICAM4,IRF8,IGF2,IRF5,KRT15,LHX1,MDFI,MEFV,SCGB2A2,MSI1,MUC1,MUC2,NAGLU,SERPINA1,POMC,PPID,PRM2,PRSS8,RAC2,RFNG,S100A5,SAA1,SILV,SNAI1,SSTR3,ST14,PPP1R11,TGFBR3,TJP1,BSND,LHX3,UTF1,RIPK2,ALKBH1,TAAR5,SLC22A13,NCR2,ZNF646,SCO2,BCL2L10,SLC17A4,LRRC41,CCDC85B,CYP4…
M42	138	-0.72	0.000132	ALPP,BMP2,SERPINA6,CD79A,CYP4B1,GPR12,GRN,CXCL3,GYPC,GZMB,GZMM,H1F0,IAPP,ITGA5,ITGA9,LTA,MAGEA6,MEF2D,MUC3A,NFATC4,NOS3,PNP,OR3A1,SLC22A18AS,P2RX3,PDCD1,PIGC,POR,PRF1,PROP1,RBMS2,RGS13,CXCL6,SNRNP70,SSX5,THBS1,SCGB1A1,ZNF157,NPHS2,ST8SIA2,PLA2G10,ADAM7,SH2D2A,ACCN3,H6PD,TATDN2,LILRA1,NUDT5,FAM19A5,OR5L2,VPREB3,ZNF593,C9orf114,TM6SF2,TMEM63B,MIOX,RNF126,LENEP,ANO2,ZBTB26,SFMBT2,GPSM3,CRLF2,C10orf5…
M152	58	-0.72	1.97e-05	ACCN2,ALDH1A1,CDH6,RCBTB2,CLK1,DMXL1,DNASE1L3,FRK,MCC,MCL1,MGAT5,MYT1,NHS,P2RY2,P4HA1,PDE4B,PLSCR1,POU3F2,PRKX,TAP2,TGFA,UGDH,VAV2,ZFYVE16,DUS4L,NT5C2,QPRT,C1GALT1C1,FAM13B,FBXO42,TMEM104,TMCO3,LGR6,S100PBP,C7orf25,CCDC102B,ERMP1,A2LD1,EFCAB11,NXPE3,CRYBG3,LDLRAD3,DNHD1,C14orf50,AMOTL1,DENND2C,SPATA5,DNAH10,CCNY,PATL1,BEND7,C6orf167,C3orf70,RP11-453F18__B.1,ZNF662,FLJ37798,LOC100128302,LOC1002924…
M134	72	-0.7	1.57e-05	A2M,ACVRL1,ANGPT2,FOXL2,CASP10,COL4A3,COL4A4,DAB2,EMP2,ERG,FOXF1,FOXC1,RP11-79P5.6,FLT1,LRRC32,GJA4,GNG11,GPER,ID1,IFNAR2,MITF,PECAM1,PLCL1,PPIC,SRGN,RRAS,SLC2A1,STK10,TBX2,ABCG2,SORBS3,KLF2,DLC1,SLC12A7,NES,FZD10,SLCO2B1,PPP1R14B,CARD10,EMCN,TPCN1,ROBO4,FAM176B,FERMT1,LIMS2,ST6GALNAC1,AGPAT3,CD248,CASKIN2,PRX,SOX17,TRAK2,TMEM204,SLC19A3,ITIH5,APOL3,XXBAC-BPG300A18.12,APOLD1,TMEM88,FOXQ1,GBP4,NOS…
M57	121	-0.7	0.000292	SERPINA3,ADRA1A,BGN,CA8,CAV1,CBL,CBLB,CD48,CHI3L2,CLIC1,CP,CPA2,CSF1,EHHADH,FOXL1,GGT5,GNAL,ICAM2,IL1A,IL15,ITIH2,ITPR3,KEL,LAMC1,LMO1,LMO2,TM4SF1,MAP3K1,NID1,PCOLCE,PLAT,PRELP,PRKCH,SH3BGRL,SLC6A12,SLC6A13,SRC,TAL1,TGM2,TIE1,CLDN5,CLEC3B,TSPY1,VCAM1,WRN,SLC7A5,HIST1H2AM,TAGLN2,RP11-267N12.3,TNFSF10,AIM2,ITM2A,CLCA2,TSC22D2,P2RY14,INADL,ABCC4,TRIM38,GNLY,ST6GALNAC2,GPR44,SYNE2,KCNE4,GPR124,HSPB7,…
M33	152	-0.67	0.00233	CA5A,CAV3,CDC25C,CDX2,CRKL,CRYAA,CRYBA1,CRYGC,CSF2,CYLC1,DEFB1,EVX1,FGF10,GNGT1,HIC1,HOXB8,IRF6,KLRB1,LEP,MNAT1,MYL2,NHLH2,OTX2,PAX5,PCK1,PDE6A,PITX2,RBBP7,RELB,SELL,SLC22A3,SPTA1,TCP11,TFAP2A,PAX8,EOMES,SOX14,ITGA10,GUCA1C,PCDHGA8,KIAA0087,TNFSF15,NR1H4,COX17,GPR64,SSX3,ANGPTL7,LBX1,C6orf10,KERA,C22orf31,GSTTP1,ABCA12,OR4F5,VENTX,OBP2A,TAS2R8,LGSN,ESF1,ERAP1,TBC1D13,FAM46C,DEPDC1,TDRD1,NAG18,RAB…
M18	181	-0.67	0.000279	ADORA3,ADPRH,ADRB2,JAG1,AIF1,ALOX5,ALOX5AP,ATP7A,C1QA,C1QB,C1QC,C2,C3,RUNX1,CD4,CD86,CD33,CD68,CD69,CD74,CEBPA,CCR1,CCR5,CMKLR1,CSF1R,CSF2RA,CTSS,CX3CR1,CYBB,DSC2,GPR183,ELF4,EVI2B,FBP1,FCGR1B,FCGR2A,FCGR2B,FCGR3A,FCGR3B,FPR1,FYB,GPR34,HCLS1,HK2,HLA-DMA,HLA-DMB,HLA-DOA,HLA-DPA1,HLA-DPB1,HLA-DQA2,HLA-DQB1,HLA-DRA,HLA-DRB1,HLA-DRB3,HLA-DRB4,HLA-DRB5,IL10RA,IL18,ITGAM,ITGAX,ITGB2,LGALS9,LSS,MCAM,CII…
M126	74	-0.66	0.00369	ARHGDIA,CCNC,ACSL4,FHL1,GNG10,GPD2,MR1,EPCAM,CHMP1A,RAB2A,RASA1,ARID4A,RFC5,SLC1A1,SLC3A1,XRCC5,SLC25A16,CASK,ZNF516,NUP93,NUP153,MAMLD1,ACTR3,PLXNC1,ODZ1,RRAGB,PGRMC1,TOMM34,UHRF1BP1L,AVL9,DOCK9,CORO1C,CADM1,FAM149A,CLIP3,PYGO1,GLOD4,ARMCX1,MEX3C,ATP6V1D,PRKAG2,RAB39,RALGPS2,C2orf56,ANKMY2,NHSL1,ARID1B,YTHDC2,MRPS6,DDA1,MAPKAP1,RNF128,PGAP1,UXS1,SERAC1,KBTBD6,MOBKL1A,OSBPL8,HIGD2B,TPRG1L,ZNF280B…
M83	100	-0.65	0.000227	AP1G1,ALDH3A2,ATP5D,BRCA1,CALU,EPB41L1,KIF11,LETM1,MGMT,NFE2L1,PCBD1,POLR2L,PRIM2,MAPK7,PSEN2,PSMB2,RP2,SSB,TAF10,DYNLT3,UBE2A,UBE2N,ZBTB25,TPST1,AGPS,B3GALT4,SLC7A6,XPR1,NPEPPS,PTDSS1,SPOCK2,FARP2,RNF10,SMC4,FARSB,COL4A3BP,RCL1,MPHOSPH10,SSSCA1,MTHFS,FSTL1,PRAF2,ZBTB1,DAAM1,RRP1B,FRAT2,CAPN7,C18orf8,DNTTIP2,SEPSECS,TEX264,OAZ3,ZFYVE1,EPDR1,C14orf102,CENPQ,VPS35,WDR12,PSENEN,C19orf10,UBFD1,LRRC8A…
M37	145	-0.64	4.69e-05	ACTL6A,AK2,ANXA5,RHOA,B2M,BACH1,BOK,DDR1,CDK6,CFTR,CTSL2,DYNC1I2,DYNC1LI2,DNM2,FANCB,FMO4,KDSR,HSD17B4,IFIT2,IFNGR1,ISG20,KDR,C14orf153,KTN1,LBR,CHST6,MPST,MYLK,NFE2L2,PLXNB1,POU2AF1,PTGDS,RRBP1,S100B,SMARCC1,STXBP3,TST,SLC35A2,VEZF1,HIST2H2BE,PIR,UNC5C,TIMELESS,ATP6V0E1,QKI,SPTLC2,NFE2L3,KIAA0355,KIAA0494,MFAP3L,PPIF,SLC25A13,CALCOCO2,MYL12A,TXNIP,STAG2,C5orf4,BVES,IKZF2,FNBP1,ENDOD1,KANK1,PACS2…
M19	177	-0.64	0.000778	AGER,AGRP,ALOX15B,AOC2,CDA,CLCA1,CNGB1,CNGA1,CNGA3,CLDN3,CYP2A6,CYP7A1,CYP19A1,DLX4,ELN,EREG,F7,FABP4,FOXE3,GATA1,GDF2,HBBP1,FOXA3,HOXB9,HOXD9,HSPA1L,KCNJ14,LGALS7,LIM2,PRICKLE3,MAGEA5,MIP,ABCC1,MYBPH,MYF5,MYF6,MYO1A,PDGFB,PRSS7,PTPRCAP,RBMY1A1,CLEC11A,SCT,CCL14,SOX15,SPRR1A,SYCP1,TAT,HNF1A,TCN1,AC147055.1,ZAP70,ZNF213,IL1R2,SOCS1,IL1RL2,F2RL3,FAIM3,MTA2,ZBTB22,HAND2,ZBTB5,IGF2BP1,LILRB5,LILRA3,T…
M160	54	-0.63	0.000191	NAT1,RUNX2,CHRNA1,CHRNA5,CLCNKB,CRYGD,GCNT2,MSTN,HOXD4,HPGD,KCNA6,MEOX2,MLN,POU4F1,POU4F2,POU4F3,PRL,RGS16,SVIL,TACR1,TNFSF11,CHRNA6,TRPA1,LRAT,CORIN,C7orf16,TSPAN9,AC135731.1,C21orf29,RHOF,LHX5,GRTP1,DSCR8,C20orf100,C21orf90,ASCL4,EVC2,RDH12,FER1L6-AS2,NXNL2,C17orf78,FAM19A3,ST8SIA6,CYP27C1,LHFPL1,HMX3,LINC00207,GRID2IP,RP4-545L17.1,SCGB1D4,ARHGAP8,LOC728148,OC90,RP11-535K1.1
M121	77	-0.63	8.3e-06	BCL3,CD34,COL6A1,GANC,GNAS,NBR1,MATN2,MC1R,MYO1C,SLC11A2,RORA,S100A2,SLC5A4,SLC9A5,SOAT1,SPTB,TDGF1P3,UPP1,UTY,VLDLR,XPA,ZNF22,SYN3,GNPAT,TBX19,SLC24A1,GTF2IRD1,PPP4R1,GJC1,TACC3,CRTAP,SMG1,SETX,ACAP2,SLC39A6,IBTK,ZNF451,SLC6A16,LINC00312,DBR1,CLEC1A,ZNF571,C21orf49,AC131238.1,TET2,UBA6,SLC17A6,ALS2CR8,TTC21B,FER1L4,FAM110A,PRSS27,C4orf49,LRCH3,MYOZ3,C20orf72,PWWP2A,OSBPL6,TRAM1L1,C9orf135,CCDC12…
M11	202	-0.63	0.00234	AGXT,APCS,ASIP,C7,CSF2RB,DLX3,DMRT1,MARK2,EPHA8,FCGR1A,FLT3LG,FLT4,GGT1,GGT3P,GH1,GH2,GNRHR,GP1BA,GPR3,PRLHR,GPX2,GUCA2A,HMX1,HOXD8,HTR6,IFNA1,IGFALS,IGHG2,IL2RB,INSL4,KRT85,LGALS4,LIMS1,BCAM,PAX1,PAX9,PFN1,PI3,PIP,PPP4C,PPY,PPYR1,RFX1,RORC,SCTR,CCL17,SEMG1,TACR2,TERT,TNNI1,TP73,UGT2B10,MAFK,GCM1,CPZ,APOL1,DNAH17,KCNK5,SLC6A5,IPO13,DHX34,IFT140,DENND4B,TROAP,CHST4,SLC34A2,HAAO,ZNF324,POLR1A,PLA2G…
M55	122	-0.61	0.000102	ABCA1,CD2,CHI3L1,CNN2,CTSO,F3,FAU,FTL,FYN,GABRG1,GATA3,GEM,GSTM1,GSTM2,GZMH,GZMA,HMGN1,KAL1,MAF,MAOA,MTM1,MTTP,MYO10,NT5E,OPHN1,P2RY1,PAWR,PDE9A,PFDN5,PGM3,PIK3C2A,PRRX1,PON3,RIT1,RPL6P10,RPL13,RPL19P12,RPL24,RPL27,RPL27A,RPLP0P3,RPLP1,RPLP2,RPS3P3,RPS6,RPS28,CCL2,CCL5,SHOX2,SLC3A2,SLC15A2,ST5,TTN,RPS27AP11,VIL2,FZD1,CPNE3,LIMD1,NEK6,PLEKHC1,LILRB3,SOX21,MRAS,PALLD,WWC1,AHCYL2,PCDHGA12,RGS22,EHF,…
M93	95	-0.61	0.00608	APC,BIRC2,ATRX,BRAF,CTNND1,GBAS,HIST1H1C,KPNA1,PPP1R12B,PRCC,SKP1,SNAPC3,TOP1P1,XRCC4,YWHAE,ZNF37A,ZNF69,ZNF75A,SUCLA2,ZNF264,TTC37,PHF14,UBE3C,THOC1,ARPC5,ACTR2,CORO2B,ENOX2,IPO8,EXOC5,PTGES3,MAP3K2,PDCD10,XPOT,EPN2,RBM34,CLCC1,VPS8,PUM2,HEY1,SH3YL1,CCDC59,SAP30BP,CRNKL1,UBR5,UFM1,TRIM33,DCUN1D1,SCAND2,APTX,WHSC1L1,EXD2,C14orf118,ZNF701,ZNF83,SMARCAD1,DTWD1,SCOC,GOLPH3,ZMAT3,CCDC14,C7orf23,ZDHHC…
M81	101	-0.6	0.000151	AGA,RHOB,CCND1,FAAH,ACSL1,FLNC,HMOX1,IFI16,IPP,STT3A,JARID2,LLGL1,SMAD5,MDM4,NONO,PEX1,EXOSC10,PPP2R1B,STAT3,TIA1,ZNF708,ZKSCAN1,IFT88,CFLAR,RAB9A,ARHGEF10,MTFR1,DAZAP2,NET1,SMA4,WWP2,PTPN21,HPS5,ZNF652,PHF8,ABCA6,RTTN,NSL1,L3MBTL,INVS,ZBTB44,N6AMT1,FAM108B1,IRAK4,HSD17B7,RIN2,C4orf30,GEMIN8,TTC12,TUG1,LEPREL1,SLC22A15,FAM178A,DPYSL5,DUSP22,C1orf63,CYP20A1,CGN,ARHGAP21,KIF13A,NBEAL1,TMEM185B,ZXDC…
M15	188	-0.6	0.00706	ATIC,CD7,CD37,CEBPE,CISH,CRP,CYP4A11,DEFB4,DSCAM,S1PR3,ESR1,F8,F10,FGA,FGF6,HOXC9,HTR1B,IFNA4,IFNA16,IL2RA,ITGA1,ITIH1,KCNQ1,KRT84,MB,MN1,MUSK,NTN3,OAS1,OR2C1,PLCB2,PRB4,PTBP1,RARG,CCL15,CCL25,SLC10A1,SMARCA4,SPN,AURKC,TBX6,ZFP112,OR2H2,TMEM187,HDAC3,HAP1,PPM1F,C4orf6,HCG9,CNKSR1,MYBBP1A,CD226,HHLA2,SCN11A,PNKP,LMTK2,SAPS1,TENC1,ATP1B4,PIK3R5,ACOT9,RSL1D1,CACNG5,NXT1,NPC1L1,RPA4,RXFP3,IL20RB,UGT2…
M128	74	-0.58	0.00946	ADRB3,ANG,ASCL1,CDK2,CNR2,CPA3,SARDH,FCN1,OPN1MW,GJA8,HSD11B2,PLA2G1B,SHOX,TLR2,ADAM6,PKMYT1,OTOF,MUC12,PADI4,DKFZP434A062,FOXB1,LINC00339,CRNN,CELA2B,UGT1A9,ZSWIM4,THOC6,BIRC7,AC024940.3,KRTAP17-1,FAM186B,BTBD12,PLCD4,ZFHX2,TMEM44,ODF3,OR10P1,ACER1,OSCAR,ZNF428,OR2T34,UGT3A1,OR9A2,C7orf34,SAMD10,RNF151,C17orf50,KLC3,NLRP4,C1orf127,BNIPL,RNF187,GPR113,LCE4A,C1orf69,C8orf74,OR1S1,GDPD4,C11orf85,HC…
M95	95	-0.58	8.14e-06	AQP6,CASP9,LGTN,GLG1,H2AFX,HDAC2,HNRNPF,HNRNPK,HNRNPL,IFRD1,LTBR,MAP3K3,NUMA1,POLD1,POLH,PKN2,HTRA1,PTK2,PURA,KDM5A,ROM1,SFRS5,SRP54,NKX2-1,TRAPPC10,TPR,TRPV1,CDC42BPA,STX16,APLN,SOX13,ECE2,FCHSD2,ZBTB40,TRIM13,NBR2,IRF9,LASS1,ZNF268,FAF1,SFRS16,SEPHS1,ZNF292,ZZEF1,NUP205,C3orf63,POFUT2,SMG6,SASH1,ANGEL1,NIPBL,PTPN23,FBXO25,DENND2A,TNRC6A,SLC43A3,COPZ2,HDAC7,PGPEP1,WDR70,NADSYN1,CDKN2AIP,PRPF40A,…
M6	231	-0.56	0.0114	ABP1,ALOX12,AMBN,AZU1,CXCR5,BMP3,CD27,CRYBB2,ECT2,EFNA2,ERF,FGB,FGF4,FOXI1,NR5A2,FUT6,GATA6,GPR31,GRB7,HCRT,HOXA1,HRC,IL17A,KIR3DL1,KIFC1,KRT8P9,KRT14,LHB,MAGEA10,MAGEA12,MC5R,MX2,MYL4,NDUFB1,NPPB,NPY6R,NUCB1,SERPINE1,PGK2,SCN4A,SHBG,SRY,UGT2B17,TKTL1,CDC45L,CST7,SCARF1,DGAT1,MATN4,KCNQ4,RASSF9,GTF3C4,HAND1,RPH3AL,KLK4,STARD8,FAM38A,CELA3A,SLC19A2,ACTL7A,SOX30,C9orf7,RBPJL,VSIG2,PPP1R15A,OR1F2P,O…
M59	119	-0.55	0.00259	NAT2,ARR3,BIK,CETP,CKM,CLC,COL6A3,CYP27B1,ACE,DEFA6,DRD3,EMR1,EN2,EYA3,FCAR,GJA3,HIST1H1B,HIST1H1T,SERPIND1,HOXD12,CFI,ITGA3,TRPM1,MYH1,CEACAM6,OR3A2,OVOL1,PNLIPRP2,PTPN7,REN,TCEA2,TTK,UPK1B,ZP3,HIST1H4I,OR1G1,WISP1,SLC28A2,MTL5,CD96,GLYAT,B3GALT5,BTNL3,PRDX3,SLC7A9,OR8B2,HAVCR1,IGLV6-57,DUOX2,MYEF2,GTSE1,PRKAG3,GPR87,LY6K,CDCA4,FLVCR2,SUV39H2,TREML2,POF1B,C1orf49,TRIM55,UMODL1,C15orf42,NUP210L,T…
M94	95	-0.55	0.00293	ARF4,TMEM50B,CSNK1A1,CYP51A1,AKR1C1,DLAT,EIF5,FDX1,GAPDH,GCLM,GNAI3,GTF2B,INSIG1,KIF2A,ME2,MKLN1,PDCL,PSMB4,PSMD12,PTPRM,SC5DL,SOD1,SQLE,SSR1,C2orf3,TKT,PTP4A1,CUL5,AKR1C3,BUB3,TRIP12,BAG2,ATP6V1G1,TXNDC9,HBS1L,SUGT1,NUDT21,CBX3,MAPRE1,KLHDC10,PDS5A,SUZ12,ARL2BP,ORC3L,IFIT5,SERF2,REXO2,DNM3,FBXO8,C20orf30,TBK1,SLMO2,CRBN,PTPLAD1,JKAMP,RAB14,KLHL24,TIPIN,USP47,GOLPH3L,LAPTM4B,CDC37L1,RIOK2,CENPN,K…
M87	99	-0.53	0.00137	ACTB,ARSD,ATF3,BNIP1,ENTPD1,CRYBB2P1,CSK,DDIT3,DPYD,DUSP1,GBP1,GSTM4,HSPA1A,HSPA1B,ICT1,KIF25,LY75,MAP3K4,MYH9,NDUFS4,NFKBIA,NPR2,NRTN,PCBP2,PKM2,PPP3CC,PRKAR2A,MAP2K3,RAB5C,SPTAN1,TCTA,TDGF1,ZFP36,RNF113A,BTG2,PCSK7,ADAMTS1,H2AFY,IER2,HERPUD1,REC8,HDAC5,TRIM22,TADA3L,TM9SF1,DRAP1,TRIM16,ERP29,SLC27A4,LECT1,SMG5,LDOC1,MRPL46,SEC61A1,F11R,RDH11,PTOV1,FXYD4,NDUFB11,DDX49,SYNJ2BP,GRIPAP1,FAM3A,AC130…
M23	172	-0.53	0.0165	ACP5,ADH4,BAGE,OPN1SW,CEACAM1,BST1,C4BPB,CST2,CYP11B2,EIF5A,ERCC2,NPBWR2,FFAR2,HNMT,HOXC11,ID3,IGLL1,CXCR2P1,LCK,LDHC,SERPINB10,PLG,PON1,RAD9A,REG1P,RELA,CCL18,SHH,SLC19A1,SPIB,SPRR1B,TCF19,TULP2,UMPS,ZNF226,TCL1A,OR1E2,SOAT2,BLZF1,KRT38,SERPINB7,GALR2,PSTPIP2,CLDN6,GPR50,TRIP13,NCR1,PAK4,ABCA7,COLEC10,ZC3H13,POU2F3,KIF26A,C14orf109,OR7A5,IL36A,PCDHB1,TAS2R1,PRLH,NUSAP1,CLDN18,ABI3,NAT8B,DLL4,FAM…
M119	78	-0.53	0.0713	ADCYAP1,LRBA,CHRM2,CYP3A7,CYP3A5,DNA2,DRD5,FAT2,KCND2,OR1F1,PKLR,RIT2,SETMAR,SPAG1,TEC,TRAF5,TXK,USH2A,ZIC2,ZNF227,CUBN,COIL,HIST1H3E,CBFA2T2,DYRK1B,EIF2AK3,ZNF592,MTSS1,GNE,ERLIN1,CUGBP2,KLF12,LRCH1,RCOR1,ODZ4,PCDHB5,POLR3E,PCDHGA9,CRTAM,CYP26B1,RAD18,FSTL5,REXO1,GPR158,RANBP10,PCDHB16,NGB,BACH2,ANKRD55,JMJD5,C2orf44,CREB3L3,ACRC,ZNF101,C16orf46,ZNF57,C9orf41,NRSN1,CAPN12,SGOL2,ZNF610,MPZL3,RNF1…
M112	87	-0.53	4.19e-05	AGTR1,ATP2A3,CCKAR,CD58,CEL,CHRNB1,EN1,GFRA1,GSC2,FOXA1,HTR1D,LMX1A,LMX1B,LPO,SMAD6,NEDD4,NMBR,ENPP1,PGR,PITX1,POU3F4,PYGL,RSU1,SDC1,SLC6A3,IRS4,GALR3,CDC14A,ABCC3,GPRC5A,CLDN1,SNAP29,PRMT3,TRAIP,AC055839.1,ATF6,CCRN4L,FBXL21,SRPX2,DMGDH,PRICKLE4,PI15,ERAF,PCDH18,C1orf26,FKBP14,PTCD3,TNFRSF19,MTMR8,PCDHGB6,UGCGL1,ACE2,ALX4,PROK2,NPFFR1,HS3ST6,RFX7,CDCP1,AC009163.1,C13orf34,SCUBE1,GPR101,FAM54A,LI…
M122	77	-0.51	0.00378	BIN1,CYP17A1,FCER1G,GHRHR,MLNR,HMX2,KISS1,KLK2,MMP19,NME4,PPBP,CCL22,T,VCY1B,KIAA0196,MAB21L2,PROKR1,PNPLA6,C15orf2,ANKRD2,OR10G2,C11orf21,VSX1,CHCHD8,WT1-AS,ASB4,CRCT1,LINC00483,C11orf16,LGALS14,KRTAP5-8,FAM160B2,C11orf48,TMEM134,KRTAP4-12,LYZL1,GTPBP3,C3orf25,DIRC1,DEFB118,C19orf39,C1orf161,AP000872.1,TTC36,PRSS36,ZNF548,ATP8B3,C22orf15,C11orf42,AC217771.1,C10orf27,DEFB123,IL27,BEST4,EFCAB4A,ZN…
M78	101	-0.51	0.000179	ADORA2A,BMX,BTN1A1,CDKN1A,CCR6,COL2A1,CTPS,DHX15,EIF4G2,ENO3,GHSR,CXCL1,HTR7,IL6,ITGA4,KCNJ13,KLK1,LPL,LUM,NHLH1,LGMN,PTGFR,TGFB2,TCHH,TTR,UGP2,COL14A1,FZD7,STC2,TNFRSF10B,NRP1,TSC22D1,TBX18,NOG,DHRS3,PAGE4,SPCS2,SIVA1,TMSB15A,LPAR3,NUP62,BRP44,MXRA5,OR2M4,SLC13A4,LATS2,PCOLCE2,MORC1,PLA2G3,PPIL1,GINS2,SLC35F2,SUSD4,SLC47A1,MCOLN3,SCYL3,PELI1,SALL4,FIGNL1,CCNJL,MLF1IP,THSD4,ALPK1,GRIP2,CLPTM1L,ME…
M143	64	-0.5	8.08e-05	CALCB,CDH15,CGA,CHAT,AKR1C2,FABP1,FGF11,MNX1,IDUA,ISL1,LGALS2,NPR3,PF4,CCL11,SLC18A3,TPD52L2,DGKD,SCEL,WISP2,CER1,PTGES,RAB3D,TCL1B,LCMT2,KLRG1,TNFSF13B,MTHFD2,UTS2,RHOD,FAM64A,KLHL28,FBXL8,GSDMC,G6PC2,SLC5A7,GDPD3,VTCN1,LMAN1L,PDGFD,SEL1L2,AFAP1-AS1,FAM83F,ZPLD1,ABRA,DGKK,OTOS,CDCA2,FAM9A,LINC00311,C11orf45,C10orf111,MCOLN2,OR51F1,UTS2D,ZNF843,MPN2,NOTO,C10orf96,AQP7P2,C9orf153,C1orf186,IQCF6,FA…
M161	54	-0.49	0.00673	COL9A1,CSPG4,GPR17,LCAT,SMAD9,NOTCH1,PGAM2,ABCB1,PMAIP1,PSMB8,RRAD,SIPA1,SMTN,SLC12A4,TBX3,TCN2,TSPAN4,UBA7,AP3B1,SUCLG2,CCRL2,ACAP1,LAMC3,PPP1R13L,USP18,RHOBTB3,WSCD1,PATZ1,OPLAH,ISYNA1,GPRC5C,ATP10A,ELTD1,RHBDF1,MLPH,MYCT1,REEP4,ACCS,CCDC102A,NPL2,BATF2,TMEM45B,FGD4,NEU4,MOBKL2C,LOC151146,HSD17B7P2,ZNF366,C6orf145,DSCR10,MYO1H,FAM148B,C2orf82,SPINK8
M27	162	-0.49	0.00396	ACPP,ALPPL2,APOA1,KLK3,AQP2,AVPR2,C16orf3,CALCA,CSF3R,CSH1,CYP2B7P1,CYP11B1,FGD1,FGF3,GNRH2,XCR1,FFAR1,HMGCS2,IL9R,IVL,KRTAP5-9,KRT3,KRT81,LY9,SMAD7,MOS,MUC4,MYOG,OXT,PAX4,POLR2A,PRB3,PTGER2,RARA,SEMG2,SOS2,SPRR2E,TRGV5,TEAD3,THBD,TNXB,UMOD,UPK2,CILP,AURKB,PHF16,HS3ST3A1,KCNK7,KIF20A,GDF11,FSTL3,HOXB13,ERN2,RNF44,WDR37,WDTC1,PTPN22,OR10H2,OR2H1,TCL6,LYPD3,NDOR1,AL033383.1,PRRX2,CECR1,C21orf58,FBX…
M69	111	-0.49	0.0166	APP,CHD1,CSNK2A1,DDX6,DYRK1A,ERCC5,FER,FKBP4,GTF2E1,HDGF,HLCS,MECP2,NF1,RANBP2,RB1,RPE,SGCD,SKI,SP3,SP4,STAU1,MAP3K7,TPD52,ZNF711,ZNF182,ZNF33B,ZNF41,TRIM26,ZFAND5,TMEFF1,NUMB,EIF4G3,ADAM9,N4BP1,SLK,SERTAD2,FAM20B,ATP9A,ZNF197,ATP8A1,PAIP1,ZNF275,AKAP10,KDM2A,WDFY3,PHLPP2,ZBTB43,NFASC,CLASP2,RPRD2,DDHD2,WBP2,TMEM184B,KIAA1429,UPF2,FBXO22,TAF5L,AFF4,C16orf72,CRIM1,MRPS17,RNF138,PUS7,YY1AP1,RHOT1,L…
M46	136	-0.47	0.0124	ABCC6,COL17A1,ENPEP,FBN2,GALNT3,LPAR4,GUCY1B2,IL5RA,IL7,LOX,MAK,SCGB2A1,PROS1,PTGDR,XIST,ZNF19,DYRK3,RUVBL1,FBP2,SLC23A1,TRDN,FBXW10,IQGAP2,LAMB4,MMRN1,ABI3BP,KANK2,OR12D2,DNAI1,NUP62CL,HEATR2,ARMC4,ALLC,LY6G6D,CCDC81,SLC28A3,GLB1L,NSUN7,C6orf103,FAM124B,CCDC33,C10orf79,LRRC27,TEKT1,CRISPLD1,MYCBPAP,FAM175A,IQCG,CCDC135,MYLK3,C1orf158,FHAD1,GBP5,SPATA17,ALS2CR12,SNTN,SPATA4,ZNF474,SVOPL,LRGUK,C9o…
M36	146	-0.47	0.0019	RHOG,C11orf9,CAPN3,CD97,CDKN1C,CNP,COL4A5,COL9A2,COL9A3,SLC31A2,CPM,CRYAB,EFNA1,ERBB3,EVI2A,FNTB,FOLH1,GJB1,GPR37,HSD17B3,HSPA2,ITGA2,KCNJ2,LIPE,MAG,MAL,MOG,MYO1D,MYO1E,NEK3,NPC1,PCTK3,PDE8A,ENPP2,PIP5K2A,PLP1,PMP22,KLK6,QDPR,RNASE1,RTKN,SEPP1,CNTN2,TF,UGT8,BEST1,SEMA3B,SYNJ2,VAMP3,ADAMTS4,GAL3ST1,LITAF,CREB5,ST18,TMEM63A,RASSF2,SGK2,OLIG2,EFS,ABCA8,NDRG1,TESK2,CDC42EP2,DMRT2,CDC42EP1,PLA2G16,LDB…
M100	92	-0.46	0.00196	ADARB2,AMPD3,ASPA,C18orf1,CA2,CBFB,CD22,CYP27A1,LPAR1,HPN,JUP,LMNA,LRP2,MAP4,MCM7,MOBP,MOCS1,NEO1,NINJ2,NKX6-1,CLDN11,SEPT4,PRKCQ,PSEN1,SGK1,SOX10,TYMS,VRK2,FZD5,PTP4A2,BCAS1,LGR5,PPAP2C,MAP7,CCNE2,MAP4K4,AC012621.2,MVP,SEMA4D,ANP32B,KIF1C,SDS,GALNT6,CLCA4,PHLDB1,TBC1D12,DAPK2,TP53TG5,CTNNA3,CERCAM,S1PR5,TMEM140,CPPED1,YEATS2,DBNDD2,TMCC3,PREX1,DIP2B,PLEKHB1,TP53INP2,DMRTC2,HHIP,ANKRD57,ZFHX4,CLM…
M98	93	-0.45	0.019	ALDH3B2,AMELY,ATP4B,CACNA1B,CLDN7,CR1,FUT7,GABRP,HOXA11,IL12RB1,MUC6,MYCL1,NKG7,PITX3,PRKACG,PSG7,RNASE4,SLC30A2,GFI1B,OR3A3,NR0B2,RDH16,STX11,TNK1,DPM2,SLC13A2,SH2D3A,IL18BP,CLDN16,CCR9,UGT2A1,ATF5,ARHGEF15,CLCF1,LILRA4,PPY2,CBLC,OR8G2,P2RY10,CPS1-IT1,ZDHHC1,ROPN1,CCDC87,ABCG4,PVRIG,LINC00341,TLR10,KRTAP3-2,GSG2,FCAMR,C3orf20,TMEM79,LINC00334,UCN3,PANX3,OR4X2,CDYL2,OR4D2,GIPC3,KLHDC7A,PPM1M,SPAG…
M70	110	-0.45	0.0405	BCL9,C4BPA,CD8B,CDC20,DCT,F9,FOXE1,GABRR1,GPR1,CCR10,GRM4,HAS1,HOXC12,IGJ,IL15RA,INS,INSL3,KIR2DL4,KRT4,TACSTD2,MPZ,NCF4,NGF,SERPINF2,PTGFRN,SLC22A2,FZD9,HIST1H2AC,SPHK1,KIF23,GDF15,APOBEC3B,TNK2,SEMA4B,SH2B2,SLC27A3,SLC16A8,CLDN15,C20orf4,FBXL6,CNNM4,CNNM3,PGAP2,CPA4,FAM178B,LSR,TTC22,KIRREL,ASF1B,SLC22A11,BTNL2,CORO1B,KIAA1147,SEPN1,TP53AIP1,ANAPC1,CCDC21,PLEKHG2,LENG4,ASMTL-AS1,OPA3,FSCB,SFT2D…
M90	97	-0.45	0.00663	ARHGAP5,BCL2,SLC25A20,CAPG,CD38,CD81,TPP1,NQO1,EIF4EBP2,ELF2,EMP3,FBLN1,FGFR3,GPC5,GNA12,GNG5,HNRNPA1P2,MDK,MT1B,MT1E,MT1F,MT1G,MT1H,MT1L,MT1X,MT2A,MYBPC1,GPR143,SERPINE2,PLA2G5,FXYD1,PPARA,PPP1R3C,PYGM,RAB13,RARRES2,S100A1,S100A13,SDC4,SLC14A1,SNTB1,SOD3,SRI,TIMP1,TRIP6,TTPA,MAPKAPK3,BBOX1,PER3,GPR37L1,SLC9A3R1,HEPH,SPON1,SYNCRIP,TRAF3IP2,GJB6,C10orf116,RAB31,SCRG1,METTL7A,SYF2,ACOT11,PDLIM3,ANG…
M56	121	-0.44	0.00509	ADRA2B,CA6,CASP8,CHRNG,CCR7,CTLA4,CYP3A4,EPB42,EPO,FLG,GDNF,GLP1R,CXCR3,GYS2,HOXD10,IFNA5,IL2RG,IL4R,IL12A,KRT13,KRT34,MMP7,MMP11,OTC,P2RX1,PAX2,PAX7,PLA2G2A,PRM1,RHCE,SEMA3F,SRD5A2,SULT2A1,TCTE3,TGM4,TSHR,WNT8A,ANXA9,TNFRSF10D,TM4SF5,OSMR,ARHGAP11A,MAGEC1,ZNHIT1,EDAR,GPR45,PRND,GALNT8,GAPDHS,OR10H3,BMP10,TMPRSS11E2,HIPK2,C3orf18,FAM90A1,PCDHB7,TMPRSS4,RHBG,CBX8,ZNF319,PRM3,TRPV4,GAL3ST2,RAB17,IL…
M155	57	-0.41	0.0575	ATF1,F11,GNAO1,IFNAR1,MCM3,MSH3,MTHFD1,MTHFR,PPARD,RFXAP,SMARCE1,SRP72,ALDH5A1,IL18R1,MTRF1,KIAA0247,WARS2,NSA2,CHERP,POLD3,ZNF460,PDXDC1,METAP1,DNAJC9,BRD4,PRPF40B,C10orf12,SH3KBP1,AMDHD2,PION,PAK1IP1,RCOR3,GPR126,TCHP,LTV1,C1orf201,TIGD7,RSAD2,UBTD2,ZNF585B,HMGB3P1,MIER3,FLJ38723,GLT8D3,CDRT4,C1orf199,FAM21A,GVINP1,LOC400352,LOC729020,HMGB3P22,HMGB3P6,LOC730268,ZNF840,LOC100132161,POM121B,MTND4…
M20	175	-0.39	0.0122	ACY1,AK1,ARG2,ATOX1,ATP5I,TSPO,C11orf10,TBCB,COX6B1,DAD1,DHCR7,DYNC1H1,EEF1B2,EEF1D,ETFB,FABP6,FHIT,FKBP2,GAMT,GTF2A2,HSD17B10,HDLBP,HSBP1,HSPE1,ILK,ITGA7,LDHB,SMAD2,MGST2,MYL6,NDUFA2,NDUFC1,NDUFV3,PRDX1,SLC25A3,QARS,RGS3,RHEB,RNH1,AC106037.2,SNRPD2,SNRPD3,SPR,SSR2,SSR4,TARS,TCEB2,UCHL1,WNT6,OR1D5,PPAP2A,RFXANK,SSNA1,EIF3D,EIF3J,BCL7C,RP4-604K5.1,HOMER3,EIF4E2,TMEM59,TTC35,TOX4,SRA1,SERF2,TUBA1B,…
M147	61	-0.39	0.0864	AANAT,PLK3,CSTA,GCG,GNAT1,GZMK,HGFAC,HTR2B,IRF4,SMCP,MSR1,MUC7,OCRL,PIK3C2B,PSG11,RAG2,RREB1,XCL1,XCL2,ZNF90,MKRN7P,GPR65,AKAP3,PLAC1,CYSLTR1,GALNT5,ZP1,CECR2,PLA2G2E,NOX3,C9orf11,C12orf48,ZCWPW1,PELI2,ZBED2,MORC4,NANOGP8,ZNF442,ZNF556,PLEKHO2,HORMAD1,FGD3,GTSF1,LOC129026,NOBOX,BEST3,NCRNA00052,SLFN13,IDO2,GPR115,SCUBE3,NBPF22P,RAB7B,GBP7,FSIP2,ZNF705A,TTTY3B,SPANXB1,ZNF705C,LOC100129637,LOC10029…
M65	113	-0.38	0.101	ABCD2,APLP2,ATP1A3,ATP6V1E1,BMPR2,CDKN3,CKMT1B,ELAVL4,GABRG2,HMGCS1,HSPA4,IDH3A,IMPA1,KPNA5,MEST,MAP3K9,TRIM37,NSF,PAFAH1B1,PHYH,PPP2CA,MAPK6,MAPK8,RAB6A,MAP2K4,ST8SIA1,SRD5A1,CADPS,VAMP4,ADAM23,SYNJ1,MTMR7,MTMR4,AKAP6,RNF14,MORF4L2,DNAJC6,PJA2,SNAP91,G3BP2,SLC12A6,ZBTB33,RTN3,SMPDL3A,AFG3L2,AC012652.1,SACM1L,EFR3B,KIAA0564,TBC1D9,TSPYL5,ACSL6,DMXL2,SULT4A1,FBXO3,RANBP6,NDUFAF4,UBQLN2,UBQLN1,RLIM…
M125	74	-0.35	0.0615	ACO1,ADH5,ALDH9A1,RERE,HAS3,HSF4,KLRK1,KLRC2,KLRC3,M6PR,MT1A,MT1M,PRCP,PRKAR1A,PTPN12,PTPRZ1,TAF2,TOP1P2,TNFSF4,VBP1,ZNF35,ZXDA,API5L1,EIF1AY,TMSB4Y,TAOK2,SCAMP1,MINPP1,USP3,TUBGCP3,SEC24B,ACAA2,PIBF1,CCT6B,PHTF1,DDX52,PRDM4,BAZ2A,CHIC2,ZNF285,C1orf107,RPS27L,DERA,DPH5,STK3,HCG4,ZNHIT6,TRPM7,YTHDF1,ADI1,FGGY,ZNF416,NDNL2,FAM54B,ZBTB2,SENP2,NARG1,GKAP1,ANP32E,ZNF56,RAB33B,ZCCHC7,HS6ST2,SEC11C,RNF1…
M108	88	-0.33	0.0637	ADH1C,CCIN,CDSN,CLCN1,COX6A2,CR2,CTRB1,ATN1,F2RL1,IDO1,ITGAD,MMP9,MUC8,NFKB2,P2RY4,PDE4C,PEX10,PTMS,CCL21,CCL24,SLC5A2,SPRR3,TPO,PCGF2,OR1E1,S1PR2,C16orf7,ZNF263,MSLN,EBP,SLC22A7,FOXJ3,OR5H1,GPR78,DHH,ZNF580,NXF3,BARX1,C14orf162,ATAD4,AC007952.2,APOL4,LBX2,WFDC8,SPSB4,C1orf85,CIB3,SPATA2L,GJD3,ZDHHC19,KLF14,WFDC10A,A2ML1,LGI4,TTC24,PSORS1C2,PTCRA,DEFB115,ALS2CL,AC084851.1,LOC283904,NEK8,RUSC1-AS1…
M118	80	-0.32	0.184	ACP2,ATP2A2,CPT1B,CYP2D7P1,CYP2D6,GUCY1A2,KCNA3,MMP15,NFKB1,PRKACB,STXBP2,TTC4,TUBG1,ATRN,SLC43A1,NAPA,TOP3B,CDK5R2,SART3,SNPH,TOMM20,KLHL21,FRY,MARCH6,PTP4A3,AAK1,SEPHS2,GPD1L,FAM215A,SHPK,KIAA1274,ATP6V0A4,ZDHHC3,BTBD1,PANK1,GPR173,TMEM214,CCDC99,KIAA1797,ATG16L1,ELMOD1,NKRF,CPXM1,RGL3,GRAMD1B,AADACL1,STIM2,KIAA1602,C19orf29,GREM2,KLHL25,GORASP1,CCDC92,ZNF34,HCG4B,COG3,CCDC142,C12orf52,TMEM129,…
M48	134	-0.31	0.0187	PHOX2A,ATP2A1,C8A,CD80,CETN1,CHRM4,CCR4,CYP24A1,SLC26A3,EFNB1,ESR2,ESRRB,FPR2,NR5A1,GP9,IL8RA,KCNE1,KIR2DS4,KLRD1,LTBP2,MC2R,MTNR1B,NEUROG1,SELP,SLC5A1,SPINK1,SPRR2A,SPRR2D,STATH,TGM3,CRISP2,UPK3A,XDH,OR6A2,CLDN2,UGT2B11,SIX2,ACTL7B,ZPBP,ADAM29,TREH,OR52A1,CLDN14,C6orf123,FGF21,OR1L3,FOXD3,FOXP3,PADI3,CPXCR1,ERCC6L,TMEM57,C8orf39,STAB2,NAGK,DEFB103B,IL1F9,POPDC2,PRAMEF1,KCTD14,OR5H6,OR2A4,USP26,P…
M88	98	-0.3	0.152	APAF1,ARRB1,CCNT1,CDK8,ERCC8,DMD,MEGF9,GNAZ,GNB1,MLLT1,NCAM1,POLA1,RFX3,SKP2,SLC6A6,SMARCD1,SRP19,TNR,ZNF7,ZNF84,ZNF234,ZNF154,ZNF189,TRRAP,PIP5K1A,RECK,RIPK1,LATS1,PCYT1B,SEC24C,ZBTB24,MED13,C1D,WDR5,ZNF346,BRD1,ZNF658,IFT81,TNPO2,ZNF295,CCDC41,MED15,DYNC2LI1,NLGN3,HYDIN,AHI1,LRRC8D,THAP1,MRPS10,ASXL2,PRO2012,DHTKD1,KIF27,ZCCHC8,PCDHGB2,PCDHB13,ZNF286,WDFY1,SLAIN2,C14orf4,TMEM43,CSPP1,NEK11,ACAD…
M71	110	-0.28	0.105	APOA4,AQP8,CD1B,SIGLEC6,CLPS,DPT,FEN1,FOXC2,FMO1,GFRA3,GML,GPR32,GPX5,HOXD11,ITGAL,KRT9,MTNR1A,MYBL2,PGF,RAPSN,RPL3L,HNF1B,TMPRSS2,TSHB,ZAN,XRCC3,ZNF16,GDF5,DCHS1,PAGE1,TNFSF14,TRIM10,ZNF274,GPR176,KIAA0913,OR1J4,FAM83E,TMEM40,IRGC,RETN,ABCG8,EPHX3,ESRP2,MYO15B,BPIL1,OR4C15,OR5V1,LGALS12,DISP2,DUOXA1,TGIF2LY,RIPPLY1,CGB2,LRG1,WFIKKN1,ANKRD22,OR51S1,OR52R1,OR14C36,C20orf166,C9orf131,ISM2,C1ORF210,…
M82	100	-0.26	0.143	CDC2L1,CHD2,DNMT3A,ELK4,HNRNPA2B1,JUND,MLL,PMS2P1,PMS2L2,PMS2P4,PMS2L5,PMS2L3,PMS2,PPM1B,SFRS8,SMARCA2,SMN2,TPM4,NR2C1,ZNF14,ALMS1,DEK,ADAM20,LDB1,HS6ST1,SAFB2,CEP57,BCLAF1,UBAP2L,RBM12,MPHOSPH9,N4BP2L2,TPPP,USP33,DOPEY1,NACAD,MYST4,CABIN1,ZNF318,SFRS18,FGFR1OP2,EIF2C1,SETD2,EXOSC3,REV1,EVL,PCF11,XRN1,SLC25A36,PSPC1,RNPC3,LUC7L,MLL5,YLPM1,SMEK2,KIDINS220,USP36,C5orf42,SAP130,RPAP2,ILKAP,ANKRD13C,…
M102	91	-0.25	0.313	GRK4,GRIK3,IDE,PALM,PDGFRB,PKD1,PLGLB2,POU5F1,RPS6KB2,SRSF1,SOX12,WHSC2,ZNF133,ZNF193,PCDHGB4,TRIP11,HMGN3,SNRNP40,BCAR1,ARL4C,ARID5A,SNRNP35,AKAP13,SP140,RASA3,MLXIP,AZI1,DIP2A,KIAA0556,ANKS1A,ABCB10,CIZ1,ZDHHC5,SPATS2L,FBXL4,MTBP,EHD2,PPPDE1,YBX2,TUBE1,SLC25A37,ZNF44,KDM3B,TAS2R5,DKFZP434I0714,PRPF39,MSL2,ZNF334,CHFR,PCDHGB1,ERO1LB,ZNF687,C19orf15,LY6G5B,FKBP10,C16orf28,CCDC136,ZBTB10,PRR14,Z83…
M67	112	-0.24	0.198	ABCD1,ARNT,ARSE,BPHL,C8G,CD40,CDC25A,CENPE,CHEK1,ETV2,FUCA1,IFI6,GPR35,HSF1,LCP2,LDLR,LIG3,MPO,MPP3,NPPC,SLC22A18,PDGFRL,PRKY,PROC,PSMD9,PTGER1,PYCR1,TGM1,PHLDA2,ZNF20,SGPL1,PDLIM7,HS3ST3B1,LHFPL2,TUBB2C,AP000654.2,HHLA3,PKP3,FRMPD1,MAST1,PARS2,RTDR1,COQ2,CNTN6,C19orf53,SNX8,GAL,UTP11L,TRPV2,PCBP3,ZSCAN2,HERC6,TBCCD1,SLC35C1,EDEM2,XAB2,GALNTL1,ALPK3,SLC7A14,ANO8,NCOA5,AEN,CCDC48,DHDDS,APOL6,CLPB,…
M144	64	-0.2	0.0942	CD36,CETN2,KCNA5,MAGEB2,MAT1A,ROR2,SMARCA1,FUBP1,RABL2B,CHEK2,USP24,CHST5,CCDC19,ZMYND10,C9orf68,N4BP2,WDR52,ALG1,FAM164C,TCTN2,C6orf97,IFT74,DYNLRB2,LRRIQ1,RSPH1,CCDC74A,CCDC74B,TTC30A,EFHC1,CSMD3,IQCD,PIH1D2,AK7,LRRC50,CMPK2,C3orf44,SPATA18,C5orf49,IRAK1BP1,SPIN4,LOC150519,EFHB,CCDC52,C6orf165,C9orf98,FREM1,AKAP14,DYX1C1-CCPG1,ZNF709,C6orf118,FAM86A,CCDC46,FBXO15,FBXL13,MORN5,LRRC67,C6orf52,CCD…
M54	125	-0.16	0.434	ADCY7,ANXA7,ATP5F1,BCL2A1,CCT6A,CD151,SLC31A1,GADD45A,DFFA,DRG2,TOR1A,FDXR,GABPA,GCSH,GJB2,GLI1,DNAJB1,GADD45B,NDUFA6,NRL,POLR2J,MAP2K6,PSME2,RPS9,RPS23,SCML1,SRSF3,SNRPB2,SNRPG,SSR3,SURF4,TBCA,ZFX,MKKS,DENR,FADD,AIMP1,STK17A,ITM2B,EIF5B,TBC1D5,TELO2,ARPC3,STAM2,CFDP1,COG5,TXNL4A,CKAP4,POLI,PHLDA1,WAPAL,LSM5,CCDC28A,CHMP2B,TCTN3,SNORD81,UQCRQ,NAAA,C2orf30,GOLIM4,FHOD1,HCFC2,HDDC2,CDKL3,NAA38,PHIP…
M86	99	-0.15	0.421	ACR,ANK3,MPPED2,CAV2,CDK9,CHM,CPT2,CTBP1,EML1,GDI1,GOLGA3,MKNK2,GRB14,HLA-L,LAMA3,LIPC,NFYC,NVL,PCK2,PTEN,PTK7,PVRL2,SEC14L1,SHMT1,SUMO2,TRAF3,UBXN8,ELL,ITGA8,EIF3A,PSTPIP1,PTPLA,LRRFIP1,IGDCC3,PUM1,URB2,URB1,RGS19,TAF6L,FASTK,TBC1D8,FICD,DOLK,UBOX5,PDCD11,SIPA1L3,GANAB,RRS1,NUP210,NCSTN,SLC7A8,ABCA5,MYCBP,INTS6,HCAR1,RBM15B,TAF9B,PQLC2,TMEM39A,TMCO6,TMEM127,EXOC2,ATP8B2,AASDHPPT,DIO3OS,MICAL1,RA…
M132	72	-0.13	0.225	AGTR2,FASLG,AVP,TNFRSF17,BRS3,MS4A3,CPA1,ADAM2,GABRR2,GC,HOXA10,HOXC8,ITK,KCNJ1,KRT35,LECT2,MMP10,MSMB,NODAL,PNLIP,SERPINB4,SCNN1G,SNAI2,UCP1,HMGA2,BARX2,WISP3,PROZ,SPAG11,OR5I1,SPO11,CXorf27,DUX5,ANKRD1,RBMXL2,SOBP,DPPA4,RNF17,ASCL3,NMUR2,AC093849.1,FRMD7,TMC1,TMC2,SRCRB4D,KRT72,OR52I2,C12orf67,ENTHD1,LOC152586,RP11-218C14.6,OIT3,AL109758.1,DEFB111,TTTY7,TSGA10IP,OR8D1,CLEC4D,KRT79,TMPRSS11A,OR1…
M29	157	-0.13	0.315	ACVR2B,SCARB1,CSNK1G2,DDX5,DVL2,EIF4A1,GNA11,HNRNPH1,IK,EIF3E,LRP6,MST1,MUTYH,NKTR,NPHP1,NPM1,ROR1,ODC1,PEX6,PHF2,PPP2CB,RPL4,RPS7,RXRA,SFRS7,TOP1,U2AF1,ZNF24,MYST3,SYMPK,GTPBP6,ZRSR2,CDC2L5,JMJD7-PLA2G4B,BCL10,HERC2,TAF1B,MTA1,SDCCAG1,CDYL,GTPBP1,AL117209.1,TECPR2,CTDSP2,HNRNPA3P1,PSME3,GPHN,APC2,MGEA5,MAN1A2,DIDO1,HNRNPUL1,RP5-1182A14.1,ATXN2L,CASC3,TRAK1,SPEN,ZNF609,KIF1B,TTC28,KIAA0467,FBXO46…
M28	157	-0.12	0.65	ADD2,ADRA2A,AOX1,AQP3,CCND3,CDKN2A,CHD3,DGKG,DCC,DDX10,GK3P,GUCA1A,GUCY1B3,HIST1H1D,IGFBP4,INPP5A,KCNN2,L1CAM,AFF3,MAP2,MC4R,MET,NOVA2,PDE3B,PLCB3,PLIN,PRKCI,PRKG2,RELN,PTPN1,PTPRE,PTPRN2,PVT1,RASGRF1,SLC8A1,SPOCK1,VAMP2,SYN1,TTC3,YWHAG,YWHAH,CNTNAP1,PDLIM4,ADAM19,PEX11A,SOCS2,WASL,CDKL2,LGI1,KCNB2,TCEAL1,PLAA,AKAP7,ONECUT2,ARMCX2,SV2A,NMUR1,LRRN2,CARM1,ARID3B,AVIL,HSPH1,DDX20,WDR47,MRPS27,GGA3,S…
M32	153	-0.11	0.504	ALX3,XIAP,ATP1A4,CKS2,LTB4R,CYP1A2,DTNB,ITGAV,LIF,LRCH4,PFDN4,PPT1,RAB4A,RHO,SLC9A3,ST13,TMF1,TNF,ZNF43,ZNF56,ZNF66P,ZNF85,ZNF99,ZNF137P,ZNF141,ZNF208,ZNF223,EVI5,INE1,B4GALT4,DLK1,USP6,LPAR2,ZNF254,PSMD6,CLEC4M,FUSIP1,ZNF273,HNRNPA0,RIPK3,ESM1,PRR4,MGA,ANP32D,ANP32C,ADAMDEC1,ZNF638,ZNF117,STAG3L1,ZNF280D,DDX19A,SLC30A6,PRR11,RNF20,DDX24,ZNF492,CWC22,SAV1,DUS1L,C20orf195,ZNF665,ABCA11P,PHC3,ANP32…
M35	146	-0.09	0.522	ANXA1,POLR3D,SERPING1,CDH1,DDX11,ELF1,ERCC4,FANCC,GALNS,GNRH1,GPX1,HMGB2,LLGL2,MANBA,MAP3K11,MOV10,MYH3,MYO7A,PDE1C,PFKFB2,SHB,SLC4A2,SLC6A9,SNAPC1,TBXAS1,TNFAIP6,UCP2,XBP1,XPC,ZFY,MKRN3,TFEB,AAAS,KDM5D,KLF11,DDO,NPFF,TRADD,SNAP23,SKAP2,SART1,ARHGEF1,MED14,C1orf38,TP53I3,ZNF536,NUPL1,EPM2AIP1,GPC6,RAMP3,CAPN9,SLC35D2,RASSF1,DUSP10,KIAA1009,SIRT1,GREM1,BBS9,TOR1B,PSMC3IP,EMR2,TAX1BP3,SLC35B3,HERC5…
M133	72	-0.09	0.557	CDC27,CNTN1,CTNNB1,EIF4B,FRG1,GMFB,GNAQ,GOLGA4,NBN,NUP88,PCM1,PCTK2,PPP2R5C,ARHGEF7,PRPF3,PPIG,CIR1,GCC2,CCDC144A,FAM179B,MORC3,NNT,LEMD3,HERC4,SESN1,TMOD2,GOLT1B,ZNF639,C4orf18,PHF21A,AL137229.4,RAB23,AC005921.3,HEATR3,RIF1,RPRD1A,RUFY2,BEX4,ODF2L,MTA3,KLHDC5,IFT80,DDX55,EXOC4,GUF1,CASD1,PANK3,QSER1,ALG13,UBA5,CEP290,TNKS2,HNRPLL,DNAJC24,TYW3,DIS3L2,UBXN2B,VPS13B,MPV17L,LOC283788,GOLGA9P,ZNF615,…
M139	65	-0.08	0.689	BNIP3,ENTPD2,G6PC,UTS2R,MUC5AC,MYCN,MYOD1,PFKL,POU3F3,SLAMF1,SOX3,ZNF155,PAR5,IKBKG,CYP4F2,FAM115A,RUFY3,TRIM35,ASTN2,KIAA0368,IER5,NOP58,C19orf73,TMEM33,AJAP1,SPPL2B,GFRA4,AC099524.1,ZSCAN10,KRTAP4-1,KRTAP2-4,NKD2,SCRT2,VWA5B2,LBX2-AS1,LOC158572,FLJ35390,CCDC108,CXorf23,NPW,SCGBL,LOC284440,KRTAP13-4,LOC339352,SLC6A19,KRTAP12-2,PNPLA7,KRTAP10-9,KRTAP10-5,GPR153,IFITM5,MEX3D,LOC401847,MGC70870,C6o…
M9	210	-0.07	0.597	ACAN,ALDH1A3,STS,BSG,CDH7,CDS1,CLIC2,COL7A1,SLC25A10,CTH,DACH1,DOM3Z,DPYS,E2F1,ESRRA,ESRRG,EXTL2,FGF9,FLT3,FPGS,GALT,GAS6,GCHFR,GPX3,GRIA4,GSTT1,HMBS,IDI1,KCNN4,KCNS3,LAG3,LIMK1,MIF,MPP1,MYC,NINJ1,POLRMT,PTH1R,PTX3,RAP1GDS1,RET,SCN1A,SCN4B,SFTPC,SLC20A1,SPAG4,SREBF2,STAR,TARBP2,TCOF1,TUFT1,ZSCAN20,TRIM25,HDHD1A,F8A1,MAD1L1,SLC25A12,ASMTL,CES2,SLC5A6,AP1S2,AP1M1,MAP3K6,P2RX6,RRP9,CACNA2D2,USP6NL,V…
M159	55	-0.05	0.795	RND3,BDKRB2,CD247,LYST,DSP,EGF,GRIK1,GRM8,HIST1H1A,HCRTR2,KCNK3,MYBPC2,PPARG,TNNI3,WNT5A,HIST1H3A,ARHGAP29,NAALAD2,NXPH4,NXPH2,C20orf103,CHRDL2,TINAG,NXPH1,SDK2,RSBN1,CENPJ,C21orf62,FAT4,TNIP3,FHOD3,AKR1CL2,EIF2A,TMEM117,HSFY1,SCGB3A1,GALNT13,HIST4H4,NAA30,SLC24A4,C6ORF141,MAGEE2,FAM101A,ZNF681,FAM163A,C8orf56,ZNF804B,THSD7A,PGBD3,C17orf67,SYT10,LOC439914,LOC727799,LOC728056,RP1-152L7.5
M72	109	-0.03	0.908	AIM1,ALPI,APOB,RHOH,CCNA2,CD1A,COL1A1,CRABP2,DNASE1L1,FCER1A,GUCY2D,IHH,IL8,IMPG1,IREB2,KCNJ15,KRT17,KRT83,MMP1,MTCP1,MYL1,TNFRSF11B,PDE3A,PFKFB1,SLC1A5,TBX5,TCF7,TYR,XPNPEP2,FGF23,HIST1H2AL,FGF16,KYNU,CLIC3,SLC16A3,PDLIM1,CCNB2,TGM5,HELZ,NDC80,UBD,SLC17A3,FAM12A,CD93,KDM6B,C8orf71,OR5K1,ITGB1BP2,SIGLEC9,SLC45A2,DSCR6,RIPK4,MCM10,PCDHGB8P,GKN1,DAZ2,TMEM63C,MYL7,PROL1,MYO1G,OR4K1,LRRC8E,MT4,GPR174…
M38	142	-0.02	0.837	ACP1,ACYP2,ATP1B3,ATP5E,AUH,BAG1,COPA,COX7C,EIF1AX,EIF4E,GLB1,GRSF1,IDH3B,MSH2,NDUFA1,NDUFA10,NDUFB4,NDUFS1,NDUFS5,PCCA,PLS3,PSMB7,PSMC1,PSMD11,RAN,RPS6KB1,RRM1,SDHD,TRAPPC2,SRPR,TAF7,TAF12,UBE2D3,UQCRB,VDAC2,VRK1,SHFM1,STX7,RTCD1,NAPG,GMPS,TAX1BP1,MTMR2,AIFM1,RABEP1,COX7A2L,TXNL1,VPS26A,CNIH,PSMD14,SMNDC1,EIF1B,MAEA,NOP56,ARL6IP5,HTATIP2,SLU7,SPHAR,RALBP1,IMMT,SPG20,FBXO28,SCFD1,SIRT5,ISCU,SKIV2…
M131	72	-0.02	0.856	ABCA2,CENPB,CLCN2,COMT,DCI,DVL3,GNAI2,HADHA,PRMT2,IDH2,INPPL1,CD82,MAT2A,FOXO4,PKN1,RBP1,ST3GAL4,SREBF1,STX4,TGFB3,ZNF3,IFRD2,HSD17B8,HAT1,PLOD3,SEC22C,UBE2L6,AATK,HDAC6,SCAMP2,WASF2,CDK2AP2,AP003117.1,MAP3K7IP1,YIF1A,DHRS4,MESDC2,KIAA0892,DICER1,WSB1,PHGDH,ARRDC2,REPIN1,CRYL1,C1orf66,CKLF,C2orf28,TMBIM4,THNSL2,TBC1D2,NSUN5,AGTRAP,CTDSP1,CRTC3,TTC23,C19orf50,CDK5RAP3,TSC22D4,SLC25A28,ZNF397,LZTS2…
M97	94	-0.02	0.917	PARP1,CCNB1,CLTB,DHODH,EEF1A2,FIGF,GFER,GLA,IGF2R,NAP1L4,NOTCH3,PLRG1,PYGB,RAB5B,RPN1,SHMT2,SLC7A1,STAT2,UCK2,CCDC6,C21orf33,COPS3,GGH,ZW10,PDIA4,ARHGEF11,CEP170,SLC23A2,RWDD2B,HUWE1,SDCCAG10,TMEM115,HIBADH,COPG,DCUN1D4,FAF2,BAT2D1,ETHE1,MTCH2,INTS7,GNL2,PIK3R4,RRM2B,STMN3,GLRX5,INPP5K,RRN3,GATAD2A,SNRK,COMMD8,C10orf118,FANCI,C4orf16,STRADB,TMEM184C,OGDHL,C6orf64,NCLN,KIAA1191,NLN,SRPRB,HS1BP3,SI…
M79	101	-0.01	0.983	CDC5L,CDH11,DAXX,DIAPH1,EPHB2,MTOR,GUCA2B,HELLS,HSP90AA2,HSP90AB1,ING2,CNOT2,OLR1,PRKAB2,PSMA4,SLC10A2,SLC11A1,SLC34A1,SSRP1,PIAS1,GALNT4,EBAG9,TRAF4,ABCG1,TM9SF4,SMG7,KIAA0020,ARHGAP25,SH2B3,ATP6AP2,ABCA9,TACC2,KDM5B,EHMT2,POP1,CEP250,TCF25,MAPKBP1,XPO7,FAM120A,RP1-21O18.1,LARP1,TMEM131,KIAA0146,ZMYND8,DSTYK,AHCTF1,FAM98A,NUDT13,WIPI2,INTS1,ZBTB11,PDE7B,UTP20,C2orf86,TRMT6,UPB1,ANKRD16,TRIT1,ZNF…
M58	120	0.02	0.905	ALOX15,NKX3-2,CASP2,CHUK,CPN2,CSHL1,DRD4,EDN1,EZH1,FANCE,GBX1,ZBTB48,IDH1,MYH2,SIX6,PKP1,PRRG2,PSG2,PZP,SNRPC,TRAF2,WNT1,WNT9B,HIST1H2AB,HIST1H4L,HIST1H4G,TRIM66,CXCL13,CD300A,CTRC,EXOC3,DIS3,MCF2L2,ZC3H7B,CES3,OR2L2,DKKL1,FAM184B,PPPDE2,MACROD1,FSCN3,ERVWE1,UBQLN3,TAS2R7,TFDP3,BCMO1,GPR84,CPSF2,CCDC49,PCMTD2,RBM41,ZNF695,JPH2,TTC7A,INTS2,ANKRD36B,LRRC61,C1orf116,OR13A1,WDR87,KRTAP9-3,TMPRSS13,RA…
M41	138	0.04	0.734	AMELX,APOC4,C6,C8B,CACNA1S,CDH16,CYP2F1,EPHA2,FSHB,GCGR,HPD,IL4,IL13,LCT,MAGEA8,MEP1B,MSH4,PAEP,PDE6G,SERPINA4,PIK3C2G,POU2F2,PTK6,RLN2,CCL16,SLC1A7,SULT1C2,TNNI2,SLC28A1,GCNT3,GPR52,ADIPOQ,IGSF2,CCL26,SLCO1B1,OR10G3,DUX3,OR1J2,ANGPTL3,REM1,C6orf15,TSP50,TMOD4,TLR8,VCX3A,AZIN1,MUPCDH,AIM1L,CHRNA9,ADCY10,PCDHGA4,CPA6,HAMP,PERP,TINAGL1,DNAI2,C17orf53,OR51B4,PPP1R2P9,TUBB1,C22orf23,RNASE7,NAA11,FAM8…
M91	95	0.04	0.636	CAT,SEPT7,CDKN1B,CENPC1,COL16A1,DPYSL2,EPB41L2,CLN8,FBN1,FTHL16,HNRNPD,KRT10,CAPRIN1,MTR,MYO9B,HNRNPM,NAIP,NCL,NFYB,P2RX7,PKD2,MED1,RAP1A,RARRES3,SON,TRAF1,SF1,SFRS17A,DDX3Y,MPDZ,SAP30,TRIP4,FEZ1,SH3PXD2A,ULK2,KIAA0141,ZC3H11A,CASP8AP2,BCL2L11,EIF1,CNPY2,ARIH2,DDX17,CGRRF1,TBC1D9B,POGZ,SMC5,ZCCHC11,PPWD1,TARDBP,SERBP1,C13orf15,CHMP4A,HP1BP3,GOLGA7,WAC,ANAPC5,LUC7L2,ARID4B,ANKRD49,USP40,C17orf85,T…
M13	191	0.04	0.897	ALAS2,AIRE,BIRC5,AQP7,ARHGDIB,AZGP1,CFB,BMP1,BTG1,CAMP,CD72,CDH5,CHRNA4,CPS1,CSF3,CTSW,DEFA3,DEFA4,DOK1,ECH1,EDNRA,MEGF6,EIF4EBP1,ENG,EPHB3,FLNB,GNGT2,GPX7,HLA-DQB2,HMMR,HYAL1,PDX1,LTF,OMD,PAFAH2,ENPP3,PHKA2,PLAUR,PLD2,PPP1R2,RBL1,RENBP,RLN1,S100A8,S100A9,S100A12,SFRP5,SGCA,AURKA,TEAD4,TK1,ZNF174,ZNF192,MALL,DNAH11,ADAM21,PROM1,VNN2,NMI,TIAF1,CD163,LPXN,NRG2,KIAA0101,STAG3,GRAP,TRAFD1,AP005668.1,…
M148	61	0.05	0.784	CDX4,F13B,PNLIPRP1,PTH,TMPRSS11D,PPBPL2,ADAM30,AC005962.2,DKK4,IL17B,CTD-2303B20.1,ICOS,RAX,TRAT1,UBASH3A,KIAA1210,KRTAP4-6,REG4,C4orf17,TPTE2,LINC00313,SLAMF6,LINC00161,OR52E2,OR52M1,CALR3,LRRIQ3,SMEK3P,CCDC27,SGOL1,KCNU1,C14orf54,OR5D18,C1orf62,C19orf34,GCET2,OFCC1,OR9G4,LINC00277,GSDMA,C18orf62,FAM170A,LRRIQ4,C11orf34,STK19P,SLC9A4,OR51I2,OR52E6,BSX,OR4M2,OR7G3,OR1L6,FOXI2,TRIM49DP,C2orf66,SPA…
M30	157	0.05	0.695	AFP,APOA2,APOBEC1,APOC3,ART1,SERPINC1,CA9,CENPA,KLF6,DNTT,DSC1,DSG3,EDN2,ELF3,F2,MS4A2,FGG,MLANA,FOLR3,GAGE2C,GAGE4,GAGE6,HFE,HK3,HOXD13,HSD3B2,HSD17B2,IBSP,IFIT1,IL16,KIR2DL1,LAD1,LAMC2,MFI2,MYOC,REG3A,ABCB4,RHD,GRK1,RNASE2,DYNLT1,TPSAB1,WNT8B,ZNF28,KRT36,HIST1H3F,MED20,GDF3,IKBKE,DLGAP5,ARHGEF17,POM121,KIF14,NAALADL1,SPRY3,AGR2,KLK11,ADAMTS7,MAP4K1,CELA3B,VAX2,OR2F1,LCE2B,OR4E2,NOX1,SLC39A1,GPR…
M92	95	0.06	0.807	ARSB,AVPR1A,BCAT2,CLCNKA,CPB1,GALR1,LAMA5,RAD21,SALL2,TECTA,TP53,TULP3,USF1,VDR,XPO1,MTMR3,SNORD22,MED26,KIF20B,RGP1,RBM8A,DGCR2,SCML2,MASP2,ZC3H3,BICD2,POFUT1,RNU12-2P,POM121L8P,SNX11,LIPT1,DDX4,CROT,TBC1D8B,VPS37C,STAP2,PCDHGB7,PCDHGA11,ANKRD7,AS3MT,KIAA1161,MTHFSD,APOO,C14orf169,VASH2,ZNF696,C6orf134,C2orf37,NUF2,ITFG3,ZNF541,AC078802.1,ACSS1,CBX2,ZCCHC3,MIDN,ZNF835,C19orf6,MARS2,ADAMTSL1,ZNF5…
M60	118	0.07	0.651	ADD1,CHN2,CLCN4,CLK2P,COX15,ATF2,DBT,FOXO3,LSAMP,MOCS2,MXI1,OMG,PIK3C3,PTPRD,RALB,RAP2A,CLIP1,SORT1,ITSN1,SKIL,TACC1,TAF13,TIAL1,TMPO,UBE2E1,USP1,ZNF136,ST7,STAM,KDM5C,PRPF18,DDX18,SLC33A1,BMS1,RHOBTB1,USP15,MBNL2,ZNF267,APPBP2,AKAP11,MRPL3,SEC63,ZNF507,SNX13,MDN1,EHBP1,PPP1R13B,RYBP,SF3B1,EID1,ARIH1,ZZZ3,ANKRD17,SEC22A,CRCP,ITSN2,PEX5L,ADAM22,EGLN1,OTUD4,GIN1,WDR55,PINX1,AGGF1,HAUS2,ARMC1,SMU1,E…
M166	50	0.07	0.757	ACTA1,CNTF,DNASE1,ERBB2,F13A1,GMDS,MGAT2,PLS1,RBBP5,RNPEP,SCN3A,SYT4,TAF4B,VPREB1,VWF,PIP5K1B,B3GALNT1,CLDN12,KIAA0040,WDHD1,TBC1D30,GRIP1,RSG17,RPS6KA6,KLRF1,SLC30A10,EAF2,PCDHB4,DDX31,OBFC2A,AKNA,RASSF5,ANKRD27,ZNF804A,CSMD2,SCAND3,CNTNAP5,LRFN5,CD300LG,C7orf60,MMAA,NUDT10,SLC36A1,DEFB124,IGSF10,C8ORF77,ZNF642,CDKL4,LOC646626,ANAPC1P1
M163	52	0.08	0.413	BLVRA,TIMM8A,TRDMT1,E2F6,AGFG1,NAB1,NDUFB9,RANBP1,SURF2,SEC62,ZNF124,ZMYM2,RIOK3,RPL14,LPGAT1,OXSR1,LYPLA1,SEC24A,TRIM2,TGDS,THUMPD3,RNF160,GAPVD1,COPG2,KCTD7,MAT2B,TFB1M,COMMD2,FAM134B,MOSPD1,ESYT2,CCDC146,ALS2CR4,NKAP,NARS2,CCDC82,AGMAT,CDADC1,RNF170,ZC3H8,USP32,MED30,MTDH,ORMDL1,CCDC104,C18orf19,FAM173B,GRPEL2,GPR180,NANOS3,AC073043.2,C5orf43
M111	87	0.09	0.739	ABO,AMBP,CLN5,COL4A1,CTSG,CELA1,FKTN,GPR27,GUCY2F,HLA-G,INPP5B,RYR1,SCNN1D,TBX1,TFDP1,VTN,ZFP37,ZNF185,ZNF225,ZNF225,TRIM24,SOCS6,ZBTB39,PDIA6,ZNF443,KBTBD10,RAI2,MTMR11,UBE2C,KIAA0831,ASF1A,SAMHD1,IRF2BP1,TAS2R9,CYB5R4,DHX29,TRIM68,SETD5,KIAA1430,BAHCC1,LRCH2,C21orf63,VPS37B,ATAD5,C4orf29,ZNF430,UTP15,USP38,ANKRD36BL1,ZNF799,C19orf52,ZNF251,PGLYRP2,PSTK,C4orf32,TRUB1,PIWIL4,KRT8P45,MSL3P1,FAM84B…
M31	156	0.09	0.47	ART4,CASR,CD40LG,CEACAM8,CHRND,CCBP2,CRYBA4,CYP2A13,CYP2C19,DIO1,FCN2,CENPI,GPR18,GRIN2C,HAS2,HLX,HNF4A,HSD3B1,HTN3,IFNA10,IL10,IL12B,KCND1,KRT6A,LBP,MEP1A,MFAP2,MKI67,SAA3P,SELE,SIGLEC1,SRMS,TCF21,THY1,TULP1,WNT9A,XG,MYH13,TRIP10,XAGE1D,CST8,EPAG,DMC1,INSL6,KLK8,POTEH,STAP1,OPTC,SIT1,IGHV2-5,SYCP3,DEC1,TTTY1,KRT76,VGLL1,RNF186,GIPC2,HEMGN,ITLN1,HYMAI,TRPC7,SORCS2,BEND3,CARD18,NYX,PDZD3,ARL14,TTT…
M117	80	0.11	0.488	ALDH3A1,AMHR2,CPN1,CST6,FGF8,GIP,HSPG2,MATN1,MC3R,OMP,ORM2,SECTM1,SFTPB,SIM1,SLC5A5,VIL1,PGLYRP1,TSPAN32,B3GNT3,PRG3,KLF1,UPK1A,PRDM7,TREX1,DGCR9,HAO1,AC105391.2,PPP1R14D,RP11-89N17.1,LRRC59,PAPPA2,LRRC19,HSD3B7,C1orf14,PLVAP,KRTAP4-5,WNT3A,FATE1,KLHL29,SNX20,CLDND2,OR1I1,OR2T4,KIF18B,WFDC5,MIRLET7DHG,ADAMTS15,SLC16A13,OR8H1,DKFZp434L192,C11orf86,ARHGAP30,KLHL34,TPRX1,LOC338667,NANOS2,LOC339760,M…
M114	83	0.12	0.417	AVPR1B,CNGA4,CSN3,SEPT1,DSG2,ELF5,FPR3,GATA4,HLA-DRB6,HOXC13,IFNA21,IL1RN,KCNA7,MAGEB1,PDHA2,POU1F1,PSG9,CCL13,TNFRSF4,SLC22A8,PDZK1IP1,MPZL2,APOBEC2,NCAPH,TNFRSF13B,DKFZP434H168,TBC1D29,KLK13,TSPAN16,SPINK4,IGHV5-78,CLEC1B,MS4A12,TEX13A,PRDM9,LRTM1,PRDM14,LRRC31,OR2G3,PAGE5,MARVELD3,AC092070.4,FCRL1,FAM55A,KLF17,CD200R1,OR6B1,ASB11,CST11,C14orf166B,CCDC42,UNC45B,CCDC140,BTLA,C9orf66,SPRR4,CLEC4F…
M45	136	0.12	0.345	AP2A1,ANXA6,APRT,ASNS,ATP5G3,ATP6V0B,ATR,BLVRB,CAPN1,COX7B,CSE1L,ERCC1,FLII,GPX4,HARS,HMOX2,IGFBP6,IMPDH1,EIF6,MAP1A,MAP6,NDUFA7,NDUFB7,NDUFB10,NME2,PAFAH1B3,PITPNA,PPP1CA,MAP2K2,PSMB3,RARS,MRPL23,MRPS12,SNRPE,TUBA4A,DGCR6,EDF1,FAM127A,NOL3,FAM50A,VAPB,MPDU1,RBX1,ACOT8,ALG3,FLOT1,PEMT,ATP5H,RABAC1,GADD45G,UQCR11,COPS6,ADRM1,WDR45,TUSC2,ATG4B,ATP13A2,GCAT,PRDX5,DHRS7B,RAB11FIP5,NOC2L,FBXO2,UBE2S,M…
M73	108	0.13	0.247	CDKN2B,DOCK2,EVC,GFI1,GJA5,MAGEA1,MAGEA2,MAGEA4,MAGEA9,MYH8,PRG2,SCNN1B,SI,TNP1,UCP3,ALX1,FOXN1,FKBP6,TP63,GCM2,CRIPT,XAGE2B,KIAA0125,NR2E3,CD300C,LILRA2,TRIM31,KIF4A,OR1L1,GPR132,CTAG2,KLK14,IL20,BIN2,ODAM,TAPBPL,CDCA8,DDX28,AC138894.3,IL21,TSKS,PLA2G2F,FCRL2,EPS8L3,OR2G2,PVRL4,TAS1R3,TTTY5,SPATA16,PLEKHN1,GLIS3-AS1,NLRP12,ZNF837,APOA5,MIA2,RP11-610O8.1,LYZL2,OR4B1,C17orf64,DPCR1,GCNT7,C20orf173…
M165	50	0.14	0.343	ATF4,CTSB,EIF2B1,MARS,NUBP1,NQO2,PPIA,PPP5C,PSMA7,PSMC2,MRPL12,ATXN2,SRP68,PRDX2,CNBP,CUL1,NFS1,BCAP31,RRAGA,SERINC3,PARK7,NOMO1,TNPO3,ERAL1,TIMM9,LSM1,MRPS28,TMX2,GMPR2,NOL7,DPP8,TRMU,IARS2,SCYL1,MRPS14,METT11D1,CHCHD7,CEP63,MOB2,TMEM14B,CCDC115,LOC126170,LOC131055,NSMCE2,LOC342541,GSTK1,LOC401859,PPIAL4B,LOC729313,LOC100288117
M75	104	0.15	0.2	ATOH1,CD8A,CHRNB4,CCR8,CRYBB3,DAZ1,DMP1,DSG1,GIF,IL5,MAGEA11,MAGEB4,MEOX1,MYH6,PIGR,PPP1R3A,SCNN1A,SERPINA7,WT1,ZNF80,ZP2,CSRP3,TEAD2,TBX4,KRT23,OR10A3,ZBTB32,IL1F7,SERPINA10,ACCN5,FAM55D,ESRP1,CASZ1,OLAH,TEX13B,AICDA,ELSPBP1,AGXT2,OR4F5,C7orf69,DIAPH3,LINC00529,TRIM15,C14orf73,LOC93463,LOC115110,C10orf71,OR52J3,OR10A7,CYP4F22,TCHHL1,OR10J5,SPATA3,ZFP42,PASD1,OR52B4,AC114273.1,FAM71B,SLC7A13,TMEM…
M40	138	0.17	0.365	TRIM23,ARVCF,CAPZA2,NKX2-5,NPBWR1,LIG4,MYL3,NME3,PABPC3,POLR2F,SFRS2,SPRR2C,TFAP2C,SLC10A3,HIST3H3,HIST1H3I,HIST1H3J,HIST1H4B,HERC3,APBA3,ABCA10,BPNT1,SPINT3,RNPS1,BTN2A1,ICMT,BRD7P3,SMR3A,ARFIP1,C18orf55,ZC2HC1A,COQ4,FAM53C,CABP2,CLDN22,FLJ11235,HRASLS2,FLJ11292,SLAMF8,RPL23AP32,SMURF1,FKSG2,RSRC2,NUDT12,C18orf21,NACAP1,C12orf26,CAPNS2,GHRLOS2,BUD13,BAGE3,ZCRB1,ACBD5,REEP6,FLYWCH2,WDR17,RPL23AP7…
M106	89	0.17	0.114	ASGR1,CAMK2G,FOXN3,DKC1,DR1,ETFA,FMR1,DNAJC4,MUT,NOVA1,NUCB2,PPM1A,PRKCZ,DNAJC3,PSMD10,RBBP8,SRP9,TBCC,HSP90B1,TRAF6,ZNF143,ZNF175,OFD1,PEX3,USP13,ZMYM6,ZMYM5,GGPS1,BAG5,SOCS5,KIAA0430,SNAPC5,ANAPC10,NUP50,CAMTA1,ATP6V0A2,ARL5A,ZC3H7A,GLRX2,C6orf203,UIMC1,RAPGEF6,POLE3,ERRFI1,ING3,BRIX1,YOD1,INTS8,DCP1A,PAG1,KIAA1370,BCCIP,LYRM2,MYH7B,CREBZF,AGBL5,GZF1,C14orf135,KDELC1,OCEL1,SAP30L,KLHL15,JHDM1D,…
M151	58	0.18	0.309	ATP6V0A1,KRIT1,CREBBP,DLG1,EWSR1,BPTF,NFX1,SDHA,SH3GL3,SLC6A1,TADA2L,NR2C2,VHL,MLLT10,GOSR1,USP34,IL1RAPL1,DDX19B,CHSY1,CDC2L6,SYNE1,AP001011.3,ITGB3BP,ZFR,KCTD5,TRIM44,ANKHD1,LRRC37A4P,WDR33,SPIRE1,CCDC47,TNRC6C,ZNF250,TRMT11,SPAG16,NARG1L,SLC35E1,HOOK3,GNRHR2,AGAP1,SCLT1,IGSF11,ZNF836,AC024560.3,ZBTB38,LOC254028,FAM98B,PDXDC2,LOC286434,WHAMML1,YPEL2,LOC399744,STAG3L2,GTF2H2B,LOC728407,LOC728534…
M154	57	0.2	0.149	ARSA,BTD,CLK3,GALK1,SLC29A2,HNRNPH3,IL10RB,KIFC3,NFATC3,PRPSAP1,SMARCD2,UBE2G2,NUP214,NCOA3,DDX23,ADAMTSL2,MAML1,TMCC2,MED12,COG2,MON2,PSME4,UBXN7,EIF2AK1,C10orf28,DCPS,WDR8,SMARCAL1,SETD4,TRPM4,NBPF1,IWS1,TDP1,FAM20C,SLC12A9,HEATR6,C7orf49,ALG12,CORO7,CEP97,OGFOD2,SMC6,TSEN2,SYVN1,TRIM47,TEX261,SLC15A4,LRRC28,C1orf162,CLEC14A,ZNF383,NBPF8,PDE12,FAM13A-AS1,SLC35B2,D2HGDH,LOC100132831
M16	187	0.2	0.322	ACADS,ADD3,ADORA2B,ADRA2C,NR0B1,ALDH2,APOC1,APOC4,APOE,ALDH7A1,BGLAP,BMPR1B,C1R,CASP6,CASP7,CLU,CST3,CST5,CTSH,CYP1B1,STOM,EVI1,EYA1,FAH,FBLN2,GJA1,GLI2,GLI3,GLUL,HPR,ICAM3,IGFBP5,IMPA2,KIF22,LGALS3,LRP4,MGST1,ALDH6A1,MT3,MYL5,NOTCH2,PAX6,PCDHGC3,PLTP,PON2,PRODH,PTCH1,PTN,SLC1A2,SLC1A3,SLC1A4,SLC2A4,SNTA1,SOX2,SOX9,TEK,GPR137B,TP53BP2,VIM,ZNF177,SSPN,PNPLA4,ACOX2,BCAR3,PPAP2B,HSD17B6,ALDH4A1,SLC4…
M22	173	0.28	0.0234	A1BG,C5,CD9,CLNS1A,CTNS,HBEGF,DTYMK,EEF1A1,AC005393.1,GPM6B,GTF2F2,RPSA,SMAD1,NACA,RPL10A,PDE6B,PLOD2,POLR2I,RAC1,RPL5,RPL7,RPL7A,RPL8,RPL9,RPL10,RPL11,RPL12,RPL15,RPL17P20,RPL18,RPL21,RPL22,RPL23A,RPL26,RPL30,RPL28,RPL29,RPL31,RPL32,RPL34,RPL35A,RPL37,RPL37A,RPL38,RPL39,RPL36A,RPS3AP47,RPS8,RPS10,RPS11P5,RPS12,RPS13P2,RPS14,RPS15P5,RPS15A,RPS16P1,RPS17,RPS18,RPS19,RPS20,RPS21,RPS24,RPS25,RPS27,R…
M17	184	0.29	0.419	ALOX12B,ANPEP,FXYD2,PRDM1,C5AR1,CEBPD,CSN1S1,VCAN,DBH,ENDOG,ERN1,FANCD2,FGL1,DARC,NR6A1,GHRH,GLO1,GSTA1,GSTA2,GSTA3,HBM,HRG,INSR,JUN,JUNB,LCN1,MMP3,MTF1,NR4A2,OPRD1,FURIN,PIM1,PIK3CG,POLE,PRH2,PXN,RAD51,REG1B,ATXN7,SIAH1,SLC12A3,SLC22A5,LEFTY2,TWIST1,UNG,NR4A3,FOSL1,ZNF239,NDST2,IER3,CACNA1G,TBKBP1,NR1I3,FGFBP1,TOPORS,STAG1,CITED2,CLEC10A,RRH,CCT8,PLK4,NEU3,HPSE,CFHR4,MMP24,OCLM,SPINK5,ARSG,TBC1D…
M89	97	0.29	0.0747	ACAT1,AKR1B1,ARL3,CCNH,CYB5A,CYLD,DLD,EPRS,FDFT1,FDPS,GDI2,ITGAE,MGST3,NDUFB5,NDUFB6,NDUFV2,PEX7,PIGH,PPA1,PTS,RPA3,SUPT4H1,TXN,UFD1L,VDAC3,ARMET,SERF1A,CUL4A,EIF3I,CRADD,ZNF259,MRPS31,SAP18,BCAS2,ARPC1A,TRAPPC2P1,DCTN6,MAGED2,MORF4L1,COPS5,SEC61G,MTO1,KBTBD2,APPL1,KIAA1279,MRPL13,MRPL15,SCAPER,MRPS18C,IER3IP1,INSIG2,CHMP5,DHRS7,MRPL48,CMPK1,PELO,MRPL39,NANS,YIPF1,SPIN2A,SDHAF2,C4orf27,C14orf119,…
M136	70	0.29	0.0535	ACYP1,BARD1,BTF3P11,CTSL1,DDB1,GNAI1,GSTZ1,INPP1,MLH1,PCBP1,PDE6D,PIGF,PPP1CC,PRPSAP2,PEX19,RAB5A,SRP14,VPS72,TSG101,HIRIP3,PPM1D,NAE1,DDX21,GTF3C3,RAB9BP1,GRHPR,KEAP1,USPL1,LANCL1,TUSC4,SEPT8,COMMD3,ZNF281,NGDN,C1orf77,FBXL5,TINF2,RACGAP1P,FAHD2A,FIS1,DDX47,MRPL51,TIMMDC1,C14orf166,PPIL3,TBC1D23,LMBRD1,PCNP,ZNF529,LSM2,ATG3,MIS12,ROGDI,BBS10,PAAF1,FAM96A,TCEAL3,FCHO2,C10orf104,ALKBH2,FAM76B,FAHD…
M1	297	0.31	0.12	ACTN3,ANXA2P3,ATP7B,BLK,DAGLA,CD3E,CD19,CD28,CDX1,CEACAM7,CCR3,COMP,COX6C,CTF1,DCK,DPEP1,E2F2,EPHB1,EVPL,GAST,GPR15,GSR,GUCA1B,GUCY1A3,GUSB,HLA-H,HPX,JAK3,KCNA10,KRT7,KRT32,LALBA,MARK3,MCM5,METTL1,MGAT1,NEU2,NPR1,OR1D2,SERPINB2,PBX1,PEX13,PF4V1,PFN2,PLOD1,POLB,PPP3R2,MAP2K7,PYY,RAG1,RBP2,OPN1LW,SCN10A,SLC2A3,SLC4A1,SLC8A3,SLC18A1,SLC22A1,SPAM1,TCP10,TFF2,TNP2,UBE2V2,WNT2B,ZNF76,ZNF132,ZNF205,PXDN…
M66	112	0.33	0.0175	ASTN1,CACNG1,CDH3,CYP2C18,DAB1,DEFA5,COCH,E2F5,FABP7,GPC4,GLRA2,GNG4,HTR3A,IL13RA2,KCNG1,LOR,NPY2R,OCM2,PEX12,PRKG1,PTGER3,PTPRB,PTPRG,RNF2,SH3BGR,SLA,SLC7A4,SLIT3,SPRR2G,SSTR1,TG,YWHAZ,ZNF23,GPR68,CPNE6,RAB28,KL,CARTPT,TOM1L1,MYCNOS,SCGN,CLUL1,BHLHE22,DUSP13,SNX7,SYT17,SOHLH2,ETNK2,THSD1,SPC25,BEGAIN,PPP4R4,NEUROG2,SEMA4A,ZNF419,ECHDC3,SHCBP1,ARHGAP28,SPHKAP,TM7SF4,MS4A8B,TFAP2D,C21orf67,FAM71F1…
M140	64	0.35	0.0367	EXT2,GPLD1,GRK5,GTF2H1,IRS1,ORC5L,PPP2R5E,RNF6,SMPD2,SP2,WRB,ZNF32,ZNF207,CBX4,SFRS9,CCNK,BTAF1,PIGQ,CHST2,RNF7,TLK1,AKAP9,THOC4,MFSD10,EXOSC7,KDM4C,HARS2,PDSS1,SUSD5,ARFGAP3,AC008074.2,DERL2,TXNDC12,CUTC,STYXL1,SELT,PHAX,PLEKHA5,TMX3,TMCO1,C14orf101,C3orf37,XPO5,FAM160B1,ZNF410,CARS2,SLTM,GDPD5,RNF146,CAPS2,TRAPPC6B,COMMD1,ZNF827,FAM24B,ZNF585A,FBXO33,TIPRL,AC023055.2,HIST2H2BF,POTEKP,LRRC24,AL5…
M142	64	0.35	0.173	ACADL,FAS,BCKDHB,BLM,C1S,CD53,NCAN,CFD,GGTA1,GHR,GPC1,GRIN1,GSTM5,HIST1H2BD,IL1B,KCNQ2,LYN,NFIB,PRODH2,PTPN13,RYR3,SOX5,UCN,WNT7B,HIST1H2BG,CREG1,AQR,TRIM14,SLC25A17,FAM114A2,SARM1,STAB1,DNMBP,LY96,SLC29A3,C1orf106,TMEM159,CC2D2A,WFDC1,NSUN3,XPO4,C13orf18,PNPLA3,HIST1H2BK,CABLES1,RCSD1,SFXN5,SAAL1,CYP2U1,ESCO1,C1QTNF4,PRRC1,PTCHD1,PTPLB,SLC10A4,ANKRD45,TSPAN33,NOTCH2NL,PTPLAD2,AC011498.2,FAM26F,G…
M2	278	0.37	0.239	ABCF1,BCL2L2,CASP3,CCNT2,CHRNA7,CHRNB3,COL4A2,MAP3K8,CRYGA,CS,ETS1,FASN,FGR,GCKR,HIST1H2AE,HMGA1,AGFG2,IGSF3,HUS1,IL7R,JAK2,KCNA2,MGAT3,MYO1B,NEB,NPAT,NRAS,NRF1,NTSR1,PIK3CD,PLAG1,AC025647.1,POU2F1,PVR,RAD17,ROBO2,RPS6KA2,RPS6KA3,RPS26P20,RRM2,CCL3,CCL3L1,SDHC,STIL,SULT2B1,TAPBP,TBP,TNNC1,TRPC6,TUB,UVRAG,ZFP161,ZNF2,ZNF70,ZNF142,ZNF202,GLRA3,SF3A2,CDC7,FZD4,HIST1H4F,HIST1H4K,HIST1H4J,HIST1H4H,HIS…
M123	76	0.38	0.104	CSH2,TEX28,FGF5,GUCY2C,GYS1,IGHG4,KRT16,LASP1,LTB,MNT,NRAP,PDE6C,PLAGL2,PSKH1,SLC16A2,ZNF232,PRC1,IKZF3,CASP14,OR4F3,TCEB3B,MOV10L1,DKFZp566H0824,PARP16,LINC00470,EEFSEC,SLC39A8,CENPH,CCDC62,MGC16142,TNS4,TMEM132C,GORAB,HAUS8,ZNF670,ST7-OT3,OR2D2,SDR9C7,POU5F2,GOT1L1,ZBTB46,LIPJ,SERPINA12,LYPD4,FSIP1,UBL4B,AC135457.3,ADAM32,TPTE2P3,C10orf25,RP1-238O23.1,ZBTB12,LYG2,LINC00307,ZNF740,OR4N4,C16orf91…
M8	220	0.43	0.0102	ADCY5,SLC25A6,ATP5G2,ATP5J,ATP5O,OSGIN2,CBS,CCNE1,CDO1,COX4I1,COX5B,COX6A1,COX7A2,CSNK2B,CSTF1,DDT,DHX8,DHX9,EEF1G,ENO1,EPOR,ETFDH,EXTL3,FLNA,BLOC1S1,GDF1,GPR19,HEXA,HMGB3,ILF2,LSP1,MFAP3,MFGE8,MPV17,NUDT1,NDUFAB1,NDUFB8,NDUFS6,PCCB,POLR2G,PSMB1,RPL3,RPS2,RPS4X,SUPV3L1,SUV39H1,TCEB3,TSC1,UBC,UBA1,UQCRH,ZNF10,ZNF12,ZNF75D,ZNF134,ZBTB17,CLPP,NAA10,UXT,AKR7A2,STX10,TNFSF12,EIF2B2,AIP,COX5A,ATP5J2,C1…
M77	101	0.45	0.00733	AMH,ATP6V1A,BFSP1,KLF5,ENTPD3,CDK7,DYNC1I1,GRM1,GSK3B,GTF2E2,HTR1A,HTR1E,IGF1,KCNA4,KPNA2,LDHA,PGAM1,PSMD1,PSMD8,RABIF,TUBB2A,VCL,XK,ZNF215,COLQ,NME5,PSMG1,RAB11A,PEX11B,TOMM70A,FIG4,DNM1L,ACTR1A,OPTN,SEC23A,MTX2,ME3,GPR83,SLC27A2,STRAP,RAB3GAP1,PTGR1,ARL6IP1,WDR7,MGAT4C,DCAF4,ATP2C1,UBE2T,ASAP1,FAM135B,TBC1D7,HMGCLL1,TEX10,TMEM70,PID1,NIPSNAP3B,CISD1,CMAS,CHMP1B,SMYD3,ARMCX5,STAG3L4,MTMR9,C20orf…
M49	133	0.47	0.048	ACVR1B,AP2B1,ATP2B2,CACNB1,CAMK2B,CBR3,DIAPH2,DUSP7,GTF3A,MAN1A1,MYH10,MYO5A,NAP1L3,PBX2,PCDH7,PFTK1,PPP3CB,PTPN14,RASA2,SCN8A,SRPK1,STAT4,STXBP1,NR2F1,TOP2B,SUMO1,UBP1,ZNF91,PRDM2,HIST1H4A,KCNAB2,IRS2,CDK5R1,BSN,SYT7,MAP3K13,NOLC1,ZFYVE9,MED21,HOMER2,CHST10,MRPL33,PDE4DIP,RIMS2,GIT2,RBM14,DEAF1,DPYSL4,SORBS1,PNMA2,RFPL3S,RP11-904M10.1,RAB40B,CPSF6,MTF2,ADNP2,MYCBP2,KIAA1045,UNC84A,CNTNAP2,STAU2,…
M162	53	0.47	0.00723	BCL7A,CCNF,CHRM1,CHRNE,CRHR2,CTSE,GNA15,GPR20,AC002511.1,GRM2,HCFC1,NPAS1,S100A7,SAA2,DOK2,ADAMTS2,FAM131B,TOM1,TPX2,DAK,ENTPD7,SLC46A2,SLC17A9,MORN1,FBXL18,NT5C1A,IL17RC,TMIGD2,PROKR2,SMCR8,SLC38A8,C19orf55,RNF215,TYSND1,OR5A2,TMEM145,ZFP82,AP001053.11,OR2V2,TUSC5,TFAP2E,OSTN,RP1-286D6.2,TTTY4B,LOC649305,LOC653602,LOC731157,LOC100130897,LOC100130987,AC087392.3,KIAA0664L3,LOC100287728,CYAT1
M51	131	0.49	0.0113	AFG3L1P,AKT2,COL11A2,PHC2,MBD1,NASP,NFIX,NFYA,PTPN2,RAD51L3,SPG7,TDG,TRIO,TYRO3,UBE2I,ZNF26,ZNF135,ZNF236,BRD3,PABPN1,RBM10,PER2,MCM3AP,HGS,PIGL,NCOR1,HISPPD2A,FAM53B,KDM4A,VGLL4,RAPGEF2,HDAC4,MAGI2,PDCD7,SFRS14,SPRY2,TOB2,SEPT9,ZCCHC14,RHOBTB2,COBL,ANKRD28,EXOC7,POM121L1P,COBRA1,GGA1,AKAP8L,LAT,RNF115,MCTS1,POM121L9P,UBN1,TAS2R14,DGCR8,PIGG,BANP,BSDC1,ANKZF1,RSAD1,PLCXD1,URG4,FRMD4A,UGCGL2,GSDMB…
M101	92	0.49	0.0034	DNAH5,DNAH6,FMO3,ODF2,PPP1R10,SLC7A2,NR1I2,IL27RA,SPAG6,INSL5,YAP1,RPP38,FGFR1OP,ADAMTS6,RPGRIP1L,LRRC6,PLA2G15,RIBC2,STK36,TEKT2,MOCS3,DCDC2,ULK4,CCDC40,CASC1,ZNF280C,PCDHGB5,DNAH7,CCL28,KIAA1257,C1orf114,EFCAB6,C8ORF51,TCTN1,ARMC7,C7orf63,SPEF2,C14orf45,LRRC48,ROPN1L,TTC29,C19orf44,PPAPDC1B,CCDC123,C3orf34,C3orf15,WDR34,UBE2CBP,CCDC34,C2orf39,CCDC151,C1orf194,C2orf77,MDH1B,ASB14,VWA3A,SAMD15,FL…
M10	209	0.53	0.0109	ACTN4,ADAR,BAX,CA4,CDKN2C,CNTFR,COL12A1,CREBL1,CUX1,DFNA5,DNASE1L2,EP300,EPHB4,ERH,ETV6,EZH2,FES,GAS8,NR3C1,IL6R,INCENP,ITGA2B,ITPK1,LAMA2,MEF2BNB-MEF2B,MEN1,NF2,NFKBIL1,PEBP1,PCNT,PDE4A,PDE7A,PLA2G4A,PLGLB1,PTPRF,PTPRK,PVRL1,RDH5,REL,RXRB,SOLH,SURF6,TAZ,TEP1,DNAJC7,BRPF1,BAT5,SLC39A7,TAF15,LAGE3,NSMAF,PPFIBP1,MMP23A,STK16,MBTPS1,TNFRSF6B,RGS11,DCAF5,FGF17,MAP3K14,PAPSS2,TGFBRAP1,PGS1,PLCH2,IQCB1…
M113	84	0.54	0.014	ADFP,ARAF,AP3S1,CLCN7,CXADR,MARCKS,NDUFC2,OAZ1,ORM1,PEPD,PSMA6,ABCD4,RFC4,ACSM3,SUPT6H,TPM3,UCHL3,MOGS,DYNLL1,HYAL2,DCLRE1A,COQ7,ZNF211,RNASEH2A,SUB1,MSL3,STARD3,SNRNP27,TMED1,RABL4,RER1,NUDT6,BTBD3,SIRT3,RP11-529I10.1,C2orf24,METTL5,UBIAD1,CLEC4A,SIDT2,TMEM216,MRPL30,C20orf111,ZC3HC1,PPHLN1,ZNF581,SMCR7L,INO80,SEMA4C,UCKL1,C20orf11,ENOX1,CEP192,PGM2,NHP2,METTL3,C11orf17,DUS3L,TP73-AS1,MIF4GD,DHX…
M43	137	0.54	0.00226	AARS,ACAA1,ACO2,AP1B1,AHCY,ALDOA,ALDOC,ARF1,CDKN2D,CKB,CRAT,TSC22D3,EMD,FH,GAA,GSS,HSD17B1,ING1,FADS3,NIT1,PC,PHB,PHKG2,PI4KB,POLR2E,PSMD4,RABGGTA,SMPD1,UAP1,CCT3,TUFM,NR1H2,VARS,TUBA1A,BAT3,USP9X,RANBP3,THOC5,EIF3G,SUCLG1,SQSTM1,SLC25A14,RNF8,UBE2MP1,ASH2L,UNC119,SYNGR3,TBRG4,LONP1,MAGED1,FXR2,ABCF2,TRAP1,MPHOSPH6,STUB1,BCKDK,KAT5,PRPF8,AHSA1,HEXIM1,AC011479.2,CNPY3,USP39,GIPC1,BLCAP,LMAN2,AP001…
M150	59	0.55	0.00015	ATP6V1C1,ATP6V1G2,CHGB,CLTC,DCX,B4GALNT1,GLRB,GLS,HMGCR,HPRT1,NAP1L1,OAT,PCMT1,PCSK2,PDK1,PFKP,PPAT,PCYT2,RAB1A,RAB3A,RBM3,UBE2E2,ZNF230,PDHX,KIAA0319,SV2B,PIGK,TSFM,MLLT11,KIF3A,CPEB3,TSPAN13,TMEM14A,SLC25A24,ERO1L,HN1,PPME1,C14orf129,ATP6V1H,VPS29,CHIC1,SGTB,RMND1,ZC3H15,PCDHA3,DIABLO,ZDBF2,SPATS2,DNAJB14,C5orf44,NETO2,NTPCR,TMEM65,C6ORF228,PRPS1L1,PSMC1P4,RP5-820A21.1,TMEM242,LOC100129566
M120	77	0.56	0.00381	BTF3,COPB1,COX11,DAPK3,ECHS1,ESD,G6PD,GARS,GOLGA2,GTF2H4,MTIF2,PCDH9,PSMA2,RABGGTB,RPS4Y1,TERF1,TSNAX,UROD,CDC123,MBD4,PMPCB,APBB3,TMEM5,VTI1B,CCT4,WDR3,LSM6,GABARAPL2,FAM175B,EXOSC2,GABARAPL3,MOBKL3,MTHFD1L,FBXO9,GTPBP8,NCAPH2,FAM8A1,ARMCX3,AC008073.1,KLHDC4,MRPS22,C7orf36,PPM1H,POLR1E,UPF3B,SCNM1,C2orf47,THOC7,POLR2J4,FAM40A,AC010896.1,LYRM7,BTF3L4,LOC124685,EDARADD,UBR3,ASB8,AC107983.3,RNF214,…
M64	113	0.57	0.00642	ABL2,ACCN1,AP2A2,APBA1,ATP2B4,BDNF,CACNA1E,CACNA2D1,CALB1,RUNX1T1,CNR1,COL11A1,DLX5,DLX6,DPP6,ERBB4,ETV1,GABRA3,GPR26,GRLF1,GRM7,KCNJ6,KIT,SMAD3,MLLT3,NBL1,PPP1R1A,PTPRJ,PTPRO,PTPRS,SCN5A,SOX1,SPTBN2,SST,TFE3,PIP5K2B,PPFIA2,LIN7A,P4HA2,MSC,DOCK4,CUL7,ARNT2,IGF2BP3,CSPG5,PDE10A,AC015936.3,DUSP14,NLGN1,SEC14L2,MYRIP,LRRTM2,KLHL3,SDCBP2,PCDH11X,PDZRN4,KCNIP1,AC024270.1,ZNF771,DDX41,AC093310.1,GPR88,…
M104	90	0.59	0.001	ACTG1,ADCY6,ARCN1,ATP6V1B2,ATP6V0C,KIF1A,BDH1,BLMH,CAPNS1,CDC34,CHD4,AP2M1,CLPTM1,DAG1,DCTD,DPH2,DUSP3,EIF4G1,ELAVL3,GPI,GRB2,UBE2K,HK1,DNAJB2,IVD,KRAS,NRD1,P4HB,PFKM,POLR2B,PPP2R5B,PRKAB1,PSMD2,PSMD3,PWP2H,RAD23B,VPS52,STX5,VDAC1,ZFPL1,USP5,PLA2G6,GTF3C5,PPT2,CLSTN3,ATG13,DHX38,CKAP5,IST1,COX4NB,SEC23B,YKT6,GNB5,AP3M2,CYB561D2,PMF1,XPO6,UBR4,MAPK8IP2,RBM9,GABARAPL3,PRPF19,MED31,MRPL4,YTHDF2,TUBA…
M63	114	0.59	0.000846	ALAS1,SLC25A5,NUDT2,ATP5A1,AP2S1,CLTA,COX8A,DDX1,DGUOK,ENO2,FKBP3,XRCC6,GOT1,GOT2,HINT1,HSPA8,IARS,MDH1,MDH2,MEA1,MFAP1,NDUFA4,NDUFA8,NDUFA9,NDUFB2,NDUFS3,NEDD8,NHP2L1,NME1,OAZ2,PGK1,PIN1,PSMA5,PSMB5,PSMB6,PSMD7,SDHB,SNRPA1,TCEB1,TPI1,UBE2D2,UQCRC2,UQCRFS1,AIMP2,IKBKAP,USO1,DPM1,ITGB1BP1,ATP6V1F,ZNHIT3,TM9SF2,GSTO1,TIMM17A,HAX1,DCTN2,CCT7,CCT2,ATP5L,DUSP12,SLC4A1AP,CCNDBP1,KLHDC2,TMEM186,RCHY1,PP…
M146	62	0.6	0.00109	ARL2,DHPS,FUS,GOLGB1,GRINA,HRAS,PRMT1,MTX1,POLD2,PPP2R2A,RNF5,RPL36AL,RPS5,SEC13,SURF1,EIF2B4,PQBP1,PPIE,PMVK,KHDRBS1,NUDC,JTB,EBNA1BP2,ADAP1,SNF8,DDX42,LSM4,TXN2,C1orf43,UNC50,TRUB2,GPKOW,TFPT,VPS28,ANKRD39,ERGIC3,WDR74,C1orf123,PLEKHJ1,PARL,DMAP1,SNHG13,NIF3L1,MRPL14,MRPL38,TRAPPC6A,MRPL24,TEFM,MRPL43,LSM10,TSR2,MRFAP1,CCDC124,C16orf42,RPL3P2,C17orf95,MRPL10,ZFAND2B,CCDC12,AC174470.1,PRELID1P1,…
M110	87	0.61	0.00106	AMY1B,AMY2A,CD47,CSTF3,NMT1,PMS1,PRH1,PURB,RBBP6,RGS12,RYK,NEK4,TPTE,YY1,OGT,MAPKAPK5,KIAA0226,JAKMIP2,HNRPDL,MED6,ABCC5,RASGRP2,PCGF3,RAI1,SLC26A1,RAB35,RABL2A,RBM16,ANKRD26,DZIP1,DENND3,LAMB2P1,PAXIP1,EXPH5,TBC1D1,IQCE,MED13L,CBX7,SEC31B,SETBP1,HACL1,POLDIP2,ZNF337,ZNF777,IQCJ-SCHIP1,PHF20L1,C5orf45,HSPA14,NT5C3,TAOK3,KLF13,RBMX2,RSF1,RBM27,P4HTM,SYTL2,GON4L,CAMK2N1,OSGEP,UTP6,PARP11,MIB1,TSHZ3…
M4	260	0.62	0.000484	ACTN2,ADORA1,ADSS,AGL,ALAD,APEX1,BAD,BBS1,C21orf2,CARS,CHKB,CIDEA,CLN3,COX7A1,CREBL2,CSNK2A2,DDOST,DLSTP,E4F1,ECM1,ACSL3,GAK,GALNT1,GALNT2,GBA,GBAP,GFPT1,GGCX,GK,GNB2,GPS2,RAPGEF1,GUK1,HEXB,JAG2,STMN1,LRP3,MAGOH,MAN2C1,MCM4,CTAGE5,NFIC,NFKBIB,CNOT3,ORC4,PCTK1,PET112L,POLR2D,PPOX,PPP1CB,PPP2R1A,PRKRIR,RBM4,RP9,RPA1,SEPW1,SKIV2L,SLC6A8,SMS,SNAPC4,SNRPA,SRM,MED22,TESK1,TFRC,THOP1,TRPM2,TSN,TTF1,XPNP…
M109	87	0.62	0.00249	ABR,CACNA1D,DLG4,ELK1,GABBR1,GLE1,GRIK2,HTR4,IDS,IL1RAP,KCND3,MRC1L1,NOV,P2RX5,PCDH1,PDYN,PIK3R2,PKP2,PRKCA,MAPK1,SYN2,TRPC4,B3GALT1,SYNGAP1,AP1G2,NRXN2,C2CD2L,RP4-788L13.1,SPRY1,SIRPB1,CPLX2,RAB11FIP2,SLITRK3,SHANK2,KIF21B,MTUS2,CYFIP2,HUNK,SOCS7,ARHGEF3,CSNK1G1,MTMR12,PNMAL1,AKIRIN2-AS1,SMPD3,BCAS4,MBD5,CDC42SE2,PLEKHG5,RNF150,CACNG8,TSPYL2,BCL11B,PRRG3,SLC25A23,AC113191.1,PPP1R9B,NAV3,SLITRK1,…
M158	55	0.63	0.0222	EYA4,GRIK4,KCNJ12,PGM1,MAPK4,TPD52L1,HIRA,ZNF140,ZNF180,RAD54L,RECQL4,CD302,YWHAQ,ABCB8,TTLL12,PASK,AC010442.2,C10orf137,STXBP6,PARVB,MDFIC,CUZD1,GALNT7,USP53,SLC38A7,STK31,ADAMTS9,HRASLS,MAK10,PALB2,TRIM46,TMEM133,IMMP2L,KREMEN1,POLR1B,PHYHIP,ABCC10,ZNF551,WDR67,C7orf13,ACVR1C,ADAT2,C7orf31,PLAC8L1,ZNF781,ADCK5,TMEM26,AC120024.1,PPM1J,MYLK4,BMP8A,OVOS,TBC1D3P5,DFNB59,LOC650621
M53	125	0.63	0.0042	ASL,BMP8B,BUB1B,CACNA1F,CEBPB,CYB561,CYP1A1,DCTN1,DTX1,E2F3,FABP3,SLC37A4,GRK6,GRM6,HMGCL,MAFG,MCM2,RARRES1,TRIM27,SSTR5,TFR2,TP53BP1,YWHAB,LZTR1,DGCR14,ZNF282,TCAP,EIF3S8,RNGTT,TNFRSF18,NUMBL,COG1,RAB36,DZIP3,ZBED4,RCE1,AP1M2,ABCB6,ARPC2,SF3B4,NOD1,AC130686.2,FRS3,PIM2,ZWINT,PXMP4,PPM1E,NBEAL2,SIN3B,SEZ6L,CCRK,POLA2,WDR40A,USP49,ZNF473,FETUB,ZNF544,LRP12,CLDN20,POLR1D,GP6,GMIP,FZR1,ZNF589,SIRT6,…
M107	88	0.64	0.000428	ATP5G1,BNIP3L,ILF3,LTA4H,NDUFB3,PA2G4,RAD51C,RBBP4,SFRS4,TRA2B,STK4,TAF9,TRO,TSTA3,USP4,WHSC1,ZNF131,ZNF187,YEATS4,PDXK,PRKRA,CDC23,EED,ZRANB2,SLC25A27,RALGPS1,KIAA0528,IQSEC1,PDCD6,UBA2,SF3A1,HMGN4,TGOLN2,SDCCAG3,BRD8,C11orf58,CCNI,SF3B2,PWP1,POLG2,DIP2C,FBXW11,THYN1,ANAPC4,ASB3,SS18L2,BFAR,ERGIC2,AMZ2,EIF3L,COMMD10,HSPB11,GAR1,ZRANB1,MRPL16,ATP5SL,INTS10,KIAA1310,ZFP64,CCAR1,EAPP,C6orf162,CLK4,…
M149	60	0.68	0.00135	BCL2L1,CDC25B,CSNK1E,EEF2,MEGF8,ETF1,MLLT6,POLG,PRPS1,PSAP,SMARCC2,FSCN1,SNRPB,SULT1A1,SUPT5H,EIF4H,BAT2,JRK,NCOA1,CTSF,H1FX,ARHGEF2,SH3BP5,AD000671.1,SNX17,KIAA0649,SEC16A,RBM5,NXF1,MXD4,PDAP1,PLEKHM2,DULLARD,SH2B1,DECR2,PTPN18,SNORA70,TUBG2,CCDC106,PILRB,CHTF8,PIH1D1,IPO9,SH3GLB2,COQ9,GBA2,EDC3,PUS1,CCNL2,TUBGCP6,RHOT2,SPSB3,IGSF8,ADC,SNX26,COMMD7,ASXL1,DDX51,ANKRD13D,LOC100133593
M21	174	0.68	0.000627	ALPL,BAI1,BDKRB1,COL5A1,COX10,CRHBP,HAPLN1,CRYBB1,PHC1,FGF13,GAD1,GAD2,GLI4,GTF3C2,HADH,HDC,HNRNPAB,KARS,KIF3C,NR3C2,MVD,MYO9A,PDE6H,PNOC,POU3F1,PTPRN,PEX5,SIAH2,SLC4A3,SMARCB1,TAC1,TAF5,TBCD,ZNF8,KCNAB1,RASSF7,AKAP1,UBL4A,HYAL3,RAE1,PRSS12,MKNK1,B4GALT3,PABPC4,FGF18,DNAJA3,PRPF4,SLIT2,GOSR2,KNTC1,PCDHA9,EIF4A3,XYLB,PREB,SYCP2,TOMM40,AGPAT2,USP20,NMU,PDIA5,SLC2A6,NLGN4Y,RPIA,ZHX3,SETD1B,RRP12,ARF…
M52	130	0.7	0.000902	ADRA1D,ASMT,BICD1,BTC,CACNA1A,CSTF2,CTAG1B,CTRL,DMPK,FANCG,FUT5,GPT,HRH2,MPL,MST1R,NDP,PHF1,PPM1G,PRIM1,MAP2K1,RAP1GAP,SOX4,TCF15,TEF,ZNF79,DYRK2,NIPSNAP1,PTCH2,EIF2S2,RPS6KA4,BAZ1B,SLC22A14,ENTPD4,KCNMB2,CBARA1,SRCAP,TOPBP1,ADAMTS13,U2AF2,TRIM32,CEP152,JMJD6,NUP160,HAUS5,ZFPM2,MKRN2,SH3BP1,ZNF500,FAM50B,SLC17A5,CECR5,STRN4,SNX15,NRBF2,APH1A,PHF20,REEP2,NUP54,CYP4F29P,MED18,C10orf26,C12orf41,VPS5…
M141	64	0.7	0.0022	ABCA3,CCBL1,DPAGT1,E2F4,ERCC3,HPS1,IGHMBP2,MPI,NTHL1,OGG1,PDK2,MAPK12,SBF1,TERF2,TM7SF2,DHX16,BECN1,CPNE1,AP3D1,WDR46,STOML1,PICK1,PITPNM1,RNF40,RUSC2,CHAF1A,DNAJA2,CDIPT,MYST2,NISCH,CUL9,ADAT1,MTCH1,TECPR1,COMMD9,HOOK2,TIMM22,SLC35C2,IMP3,BTBD2,GPR137,C11orf60,ADCK1,MCOLN1,PNMAL2,ENPP5,GPATCH3,RMND5B,SPATA20,ERI3,PQLC1,TMEM121,CAB39L,KLHL22,PNMA6A,TMEM55B,TTC5,MARCH9,ZNF689,METTL6,ACSF3,C16orf84…
M25	162	0.72	1.83e-05	ADCY3,BIRC3,ASCL2,BCR,CAMK2D,CAMLG,CD5,CDC2,CDH4,CENPF,CTGF,DAP,DMWD,GSTM3,HCCS,HPCAL1,KCNK2,KRT1,KRT31,KRT33B,LPA,CITED1,MYH7,NDN,OPRK1,ORC2,CNTN3,PCNA,PNMT,PKIA,PRKCD,PTPRA,RAB27B,RCN1,RCN2,SFRP2,SMARCD3,TLE1,UBTF,WNT10B,ZNF200,TUSC3,PSCA,CMAH,BAIAP3,TMSB10,ZMYM3,TP53I11,FAM65B,ELMO1,GPA33,SEMA3A,DLL3,FTCD,NPFFR2,HRH3,ANKRD6,CCT5,SCMH1,SULF1,FBXO6,FBXO5,GPR160,DKK2,CPNE7,DHDH,ALG6,ZNF706,GPN3,S…
M96	94	0.72	0.000286	AAMP,AMPD2,APBB1,APEH,ATP6AP1,AUP1,BCKDHA,CDK5,DVL1,FARSA,GPS1,HAGH,MPG,NDUFS2,PIN1P1,PMM1,CTSA,PSMA1,PSMC3,RAD23A,RANGAP1,RPA2,SARS,TSC2,TSSC1,MLF2,GPAA1,STK19,EIF2B5,ATP6V0D1,EFTUD2,EI24,SPAG7,SLC35B1,TIMM17B,PRMT5,CD2BP2,MCRS1,TIMM44,UBE2E3,STK25,DCTN3,SNRNP200,PPRC1,VPS39,PLD3,TFIP11,HINFP,TRMT2A,SGSM3,C16orf80,C16orf5,STOML2,COPS7A,POLR3K,RAB24,FBXW5,LENG3,RNF31,TBC1D22B,ZNF839,PPP2R2D,BRK1,…
M103	90	0.73	1.03e-05	ACACA,CNN1,NR2F6,GSPT1,GTF2A1,NR4A1,CYR61,SMAD4,NOP2,PDE4D,PRKDC,MAPK9,MAP2K5,RAGE,RLF,TLE3,TPMT,ZNF17,GAN,DUSP11,BHLHE40,MFHAS1,ZNF235,GNA14,AKT3,RANBP9,FEM1B,ZBTB6,POLR3A,PLCH1,ANKRD12,NCAPD3,ZDHHC17,PITPNB,FXC1,TPK1,MBTPS2,TTRAP,HECA,FBXL12,CPSF3L,C9orf95,FAM118A,ATG2B,ANO1,DHX32,MCTP2,HDAC8,BIN3,MIER1,PTBP2,ZNF557,EFTUD1,ZCCHC6,C11orf61,ZYG11B,ATF7IP2,RNF34,GFOD2,C11orf68,PGBD1,SSH2,C5orf30,C…
M7	227	0.76	4.84e-05	ABCA4,ACRV1,ALOX12P2,ASS1,BAK1,BMP4,CALML3,CD70,CHGA,CYP2C8,CYP2E1,DIO3,ETV4,F2R,FHL3,FUT2,GCK,TLX2,ISLR,KCNA1,KCNC1,KNG1,KRT33A,KRT86,LMNB1,NEDD9,NFKBIL2,P2RX4,PCP4,PDC,PLCG1,PRKD1,PSPN,PTGIR,PTGS1,PTPN9,PVALB,RCVRN,RFC3,RFPL1,SCN1B,CCL1,SLC9A1,SNAP25,SORL1,TLE2,TNNT3,TPBG,ZSCAN21,PLA2G7,MADCAM1,SEMA7A,DGKE,TNFRSF14,ALDH1A2,KCNAB3,CYTH3,RGS6,CROCC,SRGAP3,HS3ST1,DNAL4,AKAP8,DSCR4,DSCR3,TRIM3,WDR4…
M68	111	0.77	0.000183	ATP12A,AXL,CAPN5,CA3,DNAH8,DUSP4,FOXD4,GABRA6,GPR39,ITIH4,LAIR2,MAS1,NAGA,PDHA1,PSG3,TBX15,WNT2,MBL1P,TMEM11,CACNA1I,EXO1,STK17B,SFRS11,NCOR2,AC110754.1,NOS1AP,LAPTM4A,GINS1,KIAA0753,AMMECR1,FAM13A,SMYD5,MALT1,ZFP30,ZNF510,BAHD1,HABP4,AC136632.1,TBL2,PELP1,MYOZ2,A4GALT,WDR5B,CNGB3,DEPDC1B,PCDHB10,PCDHB8,CD177,NLGN2,DNASE2B,MPP4,DDX50,FASTKD3,LRRC2,C3orf52,C10orf68,WNT10A,LMAN2L,MGC3771,USP44,C2or…
M156	55	0.8	0.00152	ATP6V1B1,CLK2,CRHR1,EFNA3,SLC29A1,NAB2,NEU1,TBC1D25,PEX14,PFAS,SH3GL1,STX3,VIPR1,CHAF1B,GBF1,RHBDL1,MYOM2,MED24,GAS2L1,NUPL2,SBNO2,MAN2B2,SIRT4,FAM89B,CHD5,FGF22,BRPF3,TMEM8B,MBD3,TMEM132A,PANK4,CEP72,FOXJ2,C8orf4,THAP11,DLK2,DUSP26,TRIM48,DHRS11,C15orf29,FLAD1,HDHD3,RPS6KL1,DGAT2,UBE3B,COQ10A,OR52K2,C11orf46,C14orf79,ACOT4,C1orf74,CENPV,ARL10,TMEM81,FAM18A
M85	99	0.81	1.65e-05	AMPH,ARF3,ARF5,ARHGDIG,CALM3,EPB49,FKBP1B,GNG3,GSTA4,H2AFZ,MATK,OXCT1,PI4KA,POLR2H,PRNP,RTN1,SCN2B,SYP,TSPAN7,MAP3K12,SLBP,AP3B2,BAP1,CHST1,PPFIA3,MADD,SNX3,BTRC,SLC4A7,BRE,ACTR1B,RNF41,KATNB1,MRPL28,ARPP19,CYP46A1,RUNDC3A,CORO1A,MYT1L,NMNAT2,NCDN,NUDCD3,CBX6,TMEM59L,RAB26,DGCR5,NARF,GPR162,C19orf62,GALNT9,PARD6A,FAM158A,ACTL6B,VTA1,TTC19,WSB2,PARP6,ATXN7L3,PDXP,RAB40C,GALNT11,C16orf58,AACS,DDRGK…
M5	256	0.83	8.61e-06	ADRBK1,AES,AKT1,ATP2B3,BHMT,CACNA1C,CALM1,CD3G,CDH12,CDH13,CHIT1,COL13A1,CRH,CRY2,CTSK,DFFB,DPP4,DUSP,EIF4A2,ENSA,EPHA3,FGF14,FUT1,GLRX,GRIK5,GRPR,GTF2F1,HIVEP1,ICA1,IGFBP3,INHA,ITPA,LY6E,MAZ,MSRA,MSX1,P2RY11,PARK2,PCSK1,PDE1B,CFP,ATP8B1,PGC,PIK3R1,PLAGL1,PLXNA1,PPP1R7,PPP2R2C,PRTN3,PTGIS,ROS1,SATB1,CCL4,CX3CL1,SGCG,SNRPN,SPINK2,TARBP1,MLX,THPO,TNFAIP1,TOP3A,TPM1,ZNF74,SNN,STK24,NCK2,DGKZ,CDK10,T…
M24	165	0.84	7.56e-06	ADRBK2,CACNB4,CRIP2,CTNND2,CYP21A2,DDB2,DLG2,DUSP8,CELSR2,EGR1,EGR2,EPHA5,F12,FOSB,GDF10,GYPB,GYPE,HTT,HGF,KCNJ8,KCNQ3,KIF5C,MAPT,MAP3K10,NCAM2,NEK2,NEUROD1,PDPK1,PER1,PPEF1,PRKAR2B,SFTPD,ST3GAL1,ST3GAL2,SLCO2A1,ABCC8,SYT1,THBS3,TYRP1,VIPR2,ZNF214,SLC30A4,SMC1A,ULK1,PPFIA4,MTMR1,FOXH1,DGKI,AP4M1,CRLF1,B4GALT5,NDST3,NRXN3,KIF3B,ADAMTS3,SAPS2,KIAA0513,SETDB1,DCAF7,ZNF238,ATG7,RGS14,LEFTY1,NOXA1,KDE…
M3	269	0.86	2.94e-06	ACVR2A,ANXA11,SHROOM2,ERC2-IT1,FMNL1,CDH8,CDH18,CDR2,CD52,DIO2,DUSP6,EFNA5,EFNB2,EFNB3,EMX2,ETS2,GABRB1,GABRG3,GAP43,GCNT1,GJB5,GNB3,GP1BB,GPR6,GPR21,GRIA1,GRM5,GTF3C1,HABP2,HGD,HTR5A,INPP4A,INSM1,KCNC2,KCNC3,KCNJ11,KCNK1,KHK,LRPAP1,LY6H,MEF2A,MAP3K5,CD200,MYB,NEUROD2,NNAT,NPY1R,NTRK3,OTX1,EXOSC9,PRB1,PRKAR1B,PRSS1,PRSS2,PRSS3,KLK7,PTHLH,RAP2B,RBP4,PRPH2,RGR,RLBP1,RYR2,ATXN1,SNCA,STIM1,TAF6,ZNF35…
M105	89	0.87	3.05e-06	ART3,CAMK4,CANX,CBFA2T3,CDH10,DGKA,DLG3,EGR4,FKBP1A,GABRA2,GABRA5,GABRB3,GRIA2,GRIN2B,HBQ1,HPCA,HTR2A,KIF5A,LAMB1,NOS2,NPTX1,AP000843.1,PCDH8,PDE1A,POU6F1,PPP3R1,PRKCG,PTPN4,PTPRR,SLIT1,SRF,SYT5,TCF4,CTNNAL1,NEURL,ZSCAN12,TOX,KBTBD11,NFAT5,PLK2,RPP14,LZTS1,CNKSR2,MMD,EPC2,AK5,PCLO,ST8SIA3,NT5DC3,PCDHGA12,PCDHB9,ARNTL2,ACTR3B,SLC39A10,LRRC7,CPNE5,DLGAP3,CDH22,CSMD1,PCDH20,SYT16,ANKRD32,NICN1,KIAA1…
M137	68	0.89	2.84e-06	ADRA1B,COL5A2,CYP26A1,EXT1,FOSL2,GFRA2,HIVEP2,ADAM11,NNMT,PLXNA2,RASGRF2,SSTR2,RNF112,PDE8B,B3GALT2,HRK,WASF1,DCLK1,LARGE,ROCK2,JOSD1,SEMA4F,SORCS3,ARHGAP26,VPS13A,ARC,NEDD4L,PSD3,C11orf20,FILIP1,CDC40,CHST15,FXYD7,SIDT1,STRBP,PRMT8,RPRM,MAN1C1,KIAA1456,SLC26A10,GNPTAB,C11orf80,AARSD1,C9orf45,SYDE2,NUDCD1,IGSF21,C1orf222,C16orf75,SH2D1B,ICA1L,DUSP19,MPP7,FAM82A1,AC068353.1,DHRS7C,SLC35F1,SNX32,C1…
M153	57	0.89	8.69e-07	ADCY1,BID,KLF9,MPPED1,CACNB2,DBC1,FAP,GPR22,ID2,KCNB1,KCNMA1,IPO5,NTRK2,PPP3CA,RORB,SNTB2,ZBTB16,ZNF148,SPARCL1,TPST2,GAS7,DLGAP2,AP000751.3,FRMPD4,RIMS3,AC105206.1,MAFB,CTDSPL,CAMKK2,KHDRBS3,FUT9,MGLL,ARHGEF9,FLRT3,ATRNL1,BZW2,NDFIP2,LINS,FMN2,DHX33,KIAA1409,NTN4,LRRC4,LRRK1,NETO1,SSX2IP,AC021534.2,RNF145,GRASP,ANKRD24,CREG2,KHDRBS2,C9orf91,LOC283174,LOC440995,AC106818.2,C17orf96
M164	51	0.9	6.73e-07	ACTN1,BAI2,CAMK2A,CCK,CRYM,EGR3,EPHA4,EXTL1,PTK2B,FOXG1B,GPM6A,ITPKA,KCNF1,NRGN,PDE2A,SLC8A2,CDKL5,STX1A,ICAM5,DPF1,ENC1,CAMK1,LDB2,HOMER1,AKAP5,RIN1,GDA,MICAL2,BAIAP2,CAP2,KCNH3,MOXD1,TIAM2,KCNV1,CECR6,EXOC6,FEZF2,MKL2,WBSCR17,CAMKV,C1orf115,UNC5A,MAL2,ZNF831,FAM131A,RTN4RL1,ZDHHC23,MIR7-3HG,C2orf55,C14orf23,RPRML
M34	150	0.9	2.76e-07	ARNTL,CASQ1,CCKBR,CCND2,CHML,AP1S1,COL19A1,DAPK1,DRD1,DRP2,DUSP2,EIF2S1,GABRA1,GABRB2,GABRD,GLDC,GRIN2A,IL12RB2,KCNJ3,KCNS2,LAMB3,MCM6,KITLG,MMP17,NELL1,NELL2,NPY5R,PAK1,PIN4,PPL,PRKCB,PRKCE,MAPK11,MAPK13,PRPS2,PTPN3,RGS4,RGS7,RS1,SLN,SNCB,TFCP2,VSNL1,RASAL1,DOC2A,SIP1,KMO,HSPB3,PTTG1,CNOT8,GLP2R,NMT2,ATG5,NR1D1,WSCD2,SEC24D,SGSM2,PARP2,STX6,CCNO,NPM3,SPON2,FAM3C,RASL10A,AP4B1,RFPL1-AS1,PTTG2,CHL…
M135	71	0.91	1.47e-06	ADRB1,ARG1,ASGR2,ATP4A,ENTPD6,CDC6,MAPK14,DGKB,FANCA,HTR1F,IGFBP2,KCNJ9,KRT5,MMP16,MYO5B,NPY,PAH,SERPINI1,PTH2R,RARB,SLC6A7,TAC3,UROS,WNT7A,LY6D,HTR3B,MED27,PRSS16,MRPS30,RAPGEF4,GLMN,RNF24,POU6F2,CUX2,OSBPL3,ERC2,OXGR1,TNNI3K,GCNT4,FBXO40,MIOS,PCDHB17,PCDHB6,ODZ2,L2HGDH,PITPNM3,ST6GAL2,MAEL,FBXL20,SEC16B,CADPS2,TGS1,C1orf96,IQGAP3,ABHD12B,ZNF418,PYDC2,C13orf39,RTKN2,FAM162B,RSPO2,SLCO4C1,RAB15,S…
M157	55	0.92	4.82e-07	CA11,CCNG2,CDH9,CORT,CTNNA2,DLX1,DLX2,EMX1,ITPR1,KCNH1,KCNS1,NPAS2,SERPINF1,SEPT5,NR2E1,TNNT2,VIP,ZNF184,LHX2,CABP1,ABI2,TBR1,UNC13A,MAST3,IQSEC2,DDN,LHX6,KCNIP3,SHC3,SVOP,IQWD1,C1orf183,PAK6,KIF17,PITPNM2,NEUROD6,C11orf95,BAIAP2L2,LINGO1,C6orf142,SGK493,SLC22A9,TMEM132D,C13orf16,SIRPA,FAM81A,FBXL16,FBXO41,UPP2,ARX,KCTD1,DLX6-AS1,RNF165,ERICH1-AS1,ANXA8
M50	133	0.92	4.42e-07	ADCY2,AQP9,ATP2B1,BAI3,CA7,CACNB3,CHN1,CHRM3,CRMP1,EPHB6,FHL2,GABRA4,HLF,HRH1,KCNJ4,LMO7,LTK,MEF2C,NPPA,NPTX2,SLC26A4,VIT,PSD,PTGS2,SCN2A,STAT6,THRB,KLF10,SLC30A3,FZD3,LMO4,CHRD,NOL4,CDKL1,KALRN,PKD2L1,DLGAP1,KIAA0748,HS3ST2,CACNG3,BASP1,OLFM1,CGREF1,NRG3,PDZRN3,GARNL4,CAMTA2,RFTN1,PLCB1,SATB2,NPTXR,LRRC8B,R3HDM1,FLRT2,C11orf41,NGEF,AC109486.1,NELF,SIPA1L1,SLITRK5,STEAP1,YPEL1,ST6GALNAC6,KCNIP2,M…
